# Supplementary material for: Bis(methanol-κO)bis­(1,2-diamino-2-hy­droxy­imino­ethanone oximato-κ2 N,N′)copper(II) bis­(oxamide dioxime) methanol disolvate
Source: Acta Crystallogr Sect E Struct Rep Online. 2012 Sep 1;68(Pt 10):m1235–6. doi: 10.1107/S1600536812036811 (PMC3470128; doi:10.1107/S1600536812036811)
Supplement: Supplementary file 1 [file e-68-m1235-sup1.cif]

##############################################################################
#                                                                            #
# This CIF contains the data in a paper accepted for publication in          #
# Acta Crystallographica Section E. It conforms to the requirements of       #
# Notes for Authors for Acta Crystallographica Section E, and has been       #
# peer reviewed under the auspices of the IUCr Commission on Journals.       #
#                                                                            #
# Full details of the Crystallographic Information File format               #
# are given in the paper "The Crystallographic Information File (CIF):       #
# a New Standard Archive File for Crystallography" by S. R. Hall, F. H.      #
# Allen and I. D. Brown [Acta Cryst. (1991), A47, 655-685].                  #
#                                                                            #
# The current version of the core CIF dictionary is obtainable from          #
# ftp://ftp.iucr.org/pub/cif_core.dic.                                       #
#                                                                            #
# Software is freely available for graphical display of the structure(s)     #
# in this CIF. For information consult the CIF software page                 #
# http://www.iucr.org/resources/cif/software.                                #
#                                                                            #
# This file may be used for bona fide research purposes within the           #
# scientific community so long as proper attribution is given to the journal # 
# article from which it was obtained.                                        #
#                                                                            #
##############################################################################
data_global
_audit_creation_method     SHELXL-97
_journal_date_recd_electronic     2012-07-01
_journal_date_accepted     2012-08-25
_journal_name_full     'Acta Crystallographica, Section E'
_journal_year     2012
_journal_volume     68
_journal_issue     10
_journal_page_first     m1235
_journal_page_last     m1236
_journal_paper_category     QM
_journal_paper_doi     10.1107/S1600536812036811
_journal_coeditor_code     HY2572
_publ_contact_author_name     'Guangming Yang'
_publ_contact_author_address
;
Department of Chemistry
Nankai University
Tianjin 300071
People's Republic of China
;
_publ_contact_author_email     yanggm@nankai.edu.cn
_publ_contact_author_fax     '+86 22 23501230'
_publ_contact_author_phone     '+86 22 23501230'
_publ_section_title
;
Bis(methanol-\k<i>O</i>)bis(1,2-diamino-2-hydroxyiminoethanone
oximato-\k^2^<i>N</i>,<i>N</i>')copper(II) bis(oxamide dioxime) methanol
disolvate
;
loop_
    _publ_author_name
    _publ_author_address
    'Daying Liu'
;
Department of Chemistry
Nankai University
Tianjin 300071
People's Republic of China
;
    'Ruihong Zhang'
;
Department of Chemistry
Nankai University
Tianjin 300071
People's Republic of China
;
    'Hui Hu'
;
Department of Chemistry
Nankai University
Tianjin 300071
People's Republic of China
;
    'Jing Qi'
;
Department of Chemistry
Nankai University
Tianjin 300071
People's Republic of China
;
    'Guangming Yang'
;
Department of Chemistry
Nankai University
Tianjin 300071
People's Republic of China
;
data_I
_chemical_name_systematic
;
Bis(methanol-\k<i>O</i>)bis(oxamide oxime
oximato-\k^2^<i>N</i>,<i>N</i>')copper(II)
bis(oxamide dioxime) methanol disolvate
;
_chemical_name_common     ?
_chemical_formula_moiety     'C6 H18 Cu N8 O6, 2(C2 H6 N4 O2), 2(C H4 O)'
_chemical_formula_sum     'C12 H38 Cu N16 O12'
_chemical_formula_structural     ?
_chemical_formula_analytical     ?
_chemical_formula_iupac
                          '[Cu (C2 H5 N4 O2)2 (C H4 O)2], 2C2 H6 N4 O2, 2C H4 O'
_chemical_formula_weight     662.13
_chemical_melting_point     ?
_symmetry_cell_setting     triclinic
_symmetry_space_group_name_H-M     'P -1'
_symmetry_space_group_name_Hall     '-P 1'
loop_
    _symmetry_equiv_pos_as_xyz
    'x, y, z'
    '-x, -y, -z'
_cell_length_a     7.567(3)
_cell_length_b     8.874(4)
_cell_length_c     10.867(5)
_cell_angle_alpha     92.046(4)
_cell_angle_beta     103.327(9)
_cell_angle_gamma     104.957(5)
_cell_volume     682.5(5)
_cell_formula_units_Z     1
_cell_measurement_reflns_used     2266
_cell_measurement_theta_min     1.94
_cell_measurement_theta_max     27.88
_cell_measurement_temperature     113(2)
_exptl_crystal_description     block
_exptl_crystal_colour     green
_exptl_crystal_size_max     0.28
_exptl_crystal_size_mid     0.24
_exptl_crystal_size_min     0.22
_exptl_crystal_density_diffrn     1.611
_exptl_crystal_density_meas     ?
_exptl_crystal_density_method     'not measured'
_exptl_crystal_F_000     347
_exptl_absorpt_coefficient_mu     0.886
_exptl_absorpt_correction_type     multi-scan
_exptl_absorpt_process_details     '(CrystalClear; Rigaku, 2009)'
_exptl_absorpt_correction_T_min     0.7895
_exptl_absorpt_correction_T_max     0.8290
_exptl_special_details
;
;
_diffrn_ambient_temperature     113(2)
_diffrn_radiation_type     MoK\a
_diffrn_radiation_wavelength     0.71073
_diffrn_radiation_source     'rotating anode'
_diffrn_radiation_monochromator     multilayer
_diffrn_measurement_device_type     'Rigaku Saturn724 CCD'
_diffrn_measurement_method     '\w scans'
_diffrn_detector_area_resol_mean     14.22
_diffrn_reflns_number     7216
_diffrn_reflns_av_R_equivalents     0.0442
_diffrn_reflns_av_sigmaI/netI     0.0943
_diffrn_reflns_theta_min     1.94
_diffrn_reflns_theta_max     27.88
_diffrn_reflns_theta_full     27.88
_diffrn_measured_fraction_theta_max     0.988
_diffrn_measured_fraction_theta_full     0.988
_diffrn_reflns_limit_h_min     -9
_diffrn_reflns_limit_h_max     9
_diffrn_reflns_limit_k_min     -11
_diffrn_reflns_limit_k_max     11
_diffrn_reflns_limit_l_min     -11
_diffrn_reflns_limit_l_max     14
_diffrn_standards_number     ?
_diffrn_standards_interval_count     ?
_diffrn_standards_interval_time     ?
_diffrn_standards_decay_%     ?
_refine_special_details
;
Refinement of <i>F</i>^2^ against ALL reflections. The weighted <i>R</i>-factor
<i>wR</i> and goodness of fit <i>S</i> are based on <i>F</i>^2^, conventional
<i>R</i>-factors <i>R</i> are based on <i>F</i>, with <i>F</i> set to zero for
negative <i>F</i>^2^. The threshold expression of <i>F</i>^2^ >
\s(<i>F</i>^2^) is used only for calculating <i>R</i>-factors(gt) <i>etc</i>.
and is not relevant to the choice of reflections for refinement.
<i>R</i>-factors based on <i>F</i>^2^ are statistically about twice as large
as those based on <i>F</i>, and <i>R</i>- factors based on ALL data will be
even larger.
;
_reflns_number_total     3212
_reflns_number_gt     2252
_reflns_threshold_expression     I>2\s(I)
_refine_ls_structure_factor_coef     Fsqd
_refine_ls_matrix_type     full
_refine_ls_R_factor_all     0.0446
_refine_ls_R_factor_gt     0.0331
_refine_ls_wR_factor_gt     0.0838
_refine_ls_wR_factor_ref     0.0856
_refine_ls_goodness_of_fit_ref     0.986
_refine_ls_restrained_S_all     0.986
_refine_ls_number_reflns     3212
_refine_ls_number_parameters     198
_refine_ls_number_restraints     0
_refine_ls_hydrogen_treatment     mixed
_refine_ls_weighting_scheme     calc
_refine_ls_weighting_details
                 'calc w=1/[\s^2^(Fo^2^)+(0.0231P)^2^] where P=(Fo^2^+2Fc^2^)/3'
_atom_sites_solution_hydrogens     geom
_atom_sites_solution_primary     direct
_atom_sites_solution_secondary     difmap
_refine_ls_shift/su_max     0.001
_refine_ls_shift/su_mean     0.000
_refine_diff_density_max     0.304
_refine_diff_density_min     -0.391
_refine_ls_extinction_method     none
_refine_ls_extinction_coef     ?
loop_
    _atom_type_symbol
    _atom_type_description
    _atom_type_scat_dispersion_real
    _atom_type_scat_dispersion_imag
    _atom_type_scat_source
    C C 0.0033 0.0016
; International Tables Vol C Tables 4.2.6.8 and 6.1.1.4
;
    H H 0.0000 0.0000
;International Tables Vol C Tables 4.2.6.8 and 6.1.1.4
;
    Cu Cu 0.3201 1.2651
;International Tables Vol C Tables 4.2.6.8 and 6.1.1.4
;
    N N 0.0061 0.0033
;Internaional Tables Vol C Tables 4.2.6.8 and 6.1.1.4
;
    O O 0.0106 0.0060
;International Tables Vol C Tables 4.2.6.8 and 6.1.1.4
;
_computing_data_collection     'CrystalClear (Rigaku, 2009)'
_computing_cell_refinement     'CrystalClear (Rigaku, 2009)'
_computing_data_reduction     'CrystalClear (Rigaku, 2009)'
_computing_structure_solution     'SHELXS97 (Sheldrick, 2008)'
_computing_structure_refinement     'SHELXL97 (Sheldrick, 2008)'
_computing_molecular_graphics     'SHELXTL (Sheldrick, 2008)'
_computing_publication_material     'SHELXTL (Sheldrick, 2008)'
loop_
    _atom_site_type_symbol
    _atom_site_label
    _atom_site_fract_x
    _atom_site_fract_y
    _atom_site_fract_z
    _atom_site_U_iso_or_equiv
    _atom_site_adp_type
    _atom_site_calc_flag
    _atom_site_refinement_flags
    _atom_site_occupancy
    _atom_site_symmetry_multiplicity
    _atom_site_disorder_assembly
    _atom_site_disorder_group
    C C1 0.2733(3) 0.1538(3) 1.0896(2) 0.0102(5) Uani d . 1 1 . .
    C C2 0.2003(3) 0.1293(3) 0.9482(2) 0.0102(5) Uani d . 1 1 . .
    C C3 0.0546(3) 0.9542(3) 0.47271(19) 0.0089(5) Uani d . 1 1 . .
    C C4 0.5721(3) 0.4615(3) 0.53280(19) 0.0092(5) Uani d . 1 1 . .
    C C5 0.6807(3) 0.4989(3) 0.2349(2) 0.0207(6) Uani d . 1 1 . .
    H H5A 0.7195 0.5685 0.3141 0.031 Uiso calc R 1 1 . .
    H H5B 0.5433 0.4548 0.2126 0.031 Uiso calc R 1 1 . .
    H H5C 0.7183 0.5586 0.1666 0.031 Uiso calc R 1 1 . .
    C C6 0.7357(4) 0.3711(3) 0.9294(2) 0.0317(7) Uani d . 1 1 . .
    H H6C 0.7999 0.4807 0.9621 0.048 Uiso calc R 1 1 . .
    H H6D 0.5989 0.3535 0.9151 0.048 Uiso calc R 1 1 . .
    H H6E 0.7658 0.3478 0.8490 0.048 Uiso calc R 1 1 . .
    Cu Cu1 0.5000 0.0000 1.0000 0.01296(13) Uani d S 1 2 . .
    N N1 0.3058(2) 0.0743(2) 0.89207(16) 0.0131(4) Uani d . 1 1 . .
    N N2 0.4170(2) 0.0981(2) 1.12976(16) 0.0105(4) Uani d . 1 1 . .
    N N3 0.1956(2) 0.2296(2) 1.16254(18) 0.0165(5) Uani d . 1 1 . .
    H H3A 0.2423 0.2452 1.2454 0.020 Uiso calc R 1 1 . .
    H H3B 0.0982 0.2636 1.1274 0.020 Uiso calc R 1 1 . .
    N N4 0.0410(2) 0.1635(2) 0.89006(17) 0.0163(5) Uani d . 1 1 . .
    H H4A 0.0011 0.1485 0.8067 0.020 Uiso calc R 1 1 . .
    H H4B -0.0236 0.2010 0.9353 0.020 Uiso calc R 1 1 . .
    N N5 0.1797(2) 1.0348(2) 0.41876(16) 0.0100(4) Uani d . 1 1 . .
    N N6 0.0166(3) 0.7998(2) 0.48310(18) 0.0168(5) Uani d . 1 1 . .
    H H6A 0.0792 0.7436 0.4517 0.020 Uiso calc R 1 1 . .
    H H6B -0.0710 0.7546 0.5214 0.020 Uiso calc R 1 1 . .
    N N7 0.7401(2) 0.5552(2) 0.58021(17) 0.0118(4) Uani d . 1 1 . .
    N N8 0.5201(2) 0.3067(2) 0.53953(18) 0.0172(5) Uani d . 1 1 . .
    H H8A 0.6030 0.2596 0.5788 0.021 Uiso calc R 1 1 . .
    H H8B 0.4030 0.2519 0.5047 0.021 Uiso calc R 1 1 . .
    O O1 0.50028(19) 0.11732(19) 1.25853(13) 0.0127(4) Uani d . 1 1 . .
    O O2 0.2404(2) 0.0421(2) 0.76012(14) 0.0200(4) Uani d . 1 1 . .
    H H2 0.3155 0.0041 0.7315 0.030 Uiso calc R 1 1 . .
    O O3 0.86131(19) 0.46482(19) 0.63897(15) 0.0158(4) Uani d . 1 1 . .
    H H3 0.9731 0.5217 0.6610 0.024 Uiso calc R 1 1 . .
    O O4 0.2651(2) 0.93020(19) 0.36628(14) 0.0130(4) Uani d . 1 1 . .
    H H4 0.3493 0.9817 0.3336 0.019 Uiso calc R 1 1 . .
    O O5 0.7699(2) 0.3745(2) 0.25156(15) 0.0168(4) Uani d . 1 1 . .
    H H5 0.688(3) 0.305(3) 0.267(2) 0.025 Uiso d . 1 1 . .
    O O6 0.7980(2) 0.2702(2) 1.02027(16) 0.0238(5) Uani d . 1 1 . .
    H H6 0.791(4) 0.308(3) 1.085(3) 0.036 Uiso d . 1 1 . .
loop_
    _atom_site_aniso_label
    _atom_site_aniso_U_11
    _atom_site_aniso_U_22
    _atom_site_aniso_U_33
    _atom_site_aniso_U_12
    _atom_site_aniso_U_13
    _atom_site_aniso_U_23
    C1 0.0102(11) 0.0089(13) 0.0107(12) -0.0007(10) 0.0048(9) 0.0005(9)
    C2 0.0085(11) 0.0089(13) 0.0121(12) -0.0014(10) 0.0041(9) 0.0038(9)
    C3 0.0072(11) 0.0099(13) 0.0082(11) 0.0025(10) -0.0006(9) 0.0002(9)
    C4 0.0116(11) 0.0100(13) 0.0073(11) 0.0026(10) 0.0054(9) 0.0003(9)
    C5 0.0196(13) 0.0204(16) 0.0233(14) 0.0076(12) 0.0047(11) 0.0038(11)
    C6 0.0400(17) 0.0313(19) 0.0320(17) 0.0188(15) 0.0132(13) 0.0151(14)
    Cu1 0.0131(2) 0.0178(3) 0.0095(2) 0.00752(19) 0.00211(16) 0.00014(17)
    N1 0.0129(10) 0.0201(13) 0.0062(10) 0.0060(9) 0.0005(8) 0.0006(8)
    N2 0.0082(9) 0.0146(11) 0.0079(10) 0.0026(8) 0.0010(7) 0.0004(8)
    N3 0.0149(10) 0.0232(13) 0.0136(11) 0.0109(10) 0.0019(8) -0.0016(9)
    N4 0.0150(10) 0.0236(13) 0.0110(10) 0.0086(10) 0.0013(8) -0.0006(9)
    N5 0.0102(9) 0.0090(11) 0.0126(10) 0.0047(8) 0.0038(8) 0.0002(8)
    N6 0.0185(11) 0.0108(12) 0.0279(12) 0.0046(9) 0.0177(9) 0.0049(9)
    N7 0.0083(9) 0.0109(11) 0.0171(10) 0.0055(8) 0.0017(8) 0.0025(8)
    N8 0.0085(9) 0.0082(11) 0.0307(12) 0.0021(9) -0.0032(8) 0.0016(9)
    O1 0.0122(8) 0.0186(10) 0.0067(8) 0.0030(7) 0.0025(6) 0.0010(7)
    O2 0.0206(9) 0.0349(12) 0.0080(8) 0.0158(9) 0.0013(7) -0.0009(8)
    O3 0.0085(8) 0.0121(10) 0.0238(9) 0.0039(7) -0.0030(7) 0.0029(7)
    O4 0.0143(8) 0.0118(9) 0.0185(9) 0.0053(7) 0.0131(7) 0.0032(7)
    O5 0.0125(9) 0.0142(11) 0.0210(10) -0.0002(8) 0.0031(7) 0.0030(8)
    O6 0.0330(10) 0.0288(12) 0.0191(10) 0.0202(9) 0.0114(8) 0.0069(8)
_geom_special_details
;
All e.s.d.'s (except the e.s.d. in the dihedral angle between two l.s. planes)
are estimated using the full covariance matrix. The cell e.s.d.'s are taken
into account individually in the estimation of e.s.d.'s in distances, angles
and torsion angles; correlations between e.s.d.'s in cell parameters are only
used when they are defined by crystal symmetry. An approximate (isotropic)
treatment of cell e.s.d.'s is used for estimating e.s.d.'s involving l.s.
planes.
;
loop_
    _geom_bond_atom_site_label_1
    _geom_bond_atom_site_label_2
    _geom_bond_site_symmetry_2
    _geom_bond_distance
    _geom_bond_publ_flag
    C1 N2 . 1.300(3) ?
    C1 N3 . 1.344(3) ?
    C1 C2 . 1.496(3) ?
    C2 N1 . 1.285(3) ?
    C2 N4 . 1.340(3) ?
    C3 N5 . 1.299(3) ?
    C3 N6 . 1.340(3) ?
    C3 C3 2_576 1.494(4) ?
    C4 N7 . 1.302(3) ?
    C4 N8 . 1.337(3) ?
    C4 C4 2_666 1.493(4) ?
    C5 O5 . 1.431(3) ?
    C5 H5A . 0.9800 ?
    C5 H5B . 0.9800 ?
    C5 H5C . 0.9800 ?
    C6 O6 . 1.437(3) ?
    C6 H6C . 0.9800 ?
    C6 H6D . 0.9800 ?
    C6 H6E . 0.9800 ?
    Cu1 N1 2_657 1.9314(18) ?
    Cu1 N1 . 1.9314(18) ?
    Cu1 N2 2_657 1.9349(18) ?
    Cu1 N2 . 1.9349(18) ?
    Cu1 O6 . 2.797(2) ?
    N1 O2 . 1.397(2) ?
    N2 O1 . 1.380(2) ?
    N3 H3A . 0.8800 ?
    N3 H3B . 0.8800 ?
    N4 H4A . 0.8800 ?
    N4 H4B . 0.8800 ?
    N5 O4 . 1.430(2) ?
    N6 H6A . 0.8800 ?
    N6 H6B . 0.8800 ?
    N7 O3 . 1.428(2) ?
    N8 H8A . 0.8800 ?
    N8 H8B . 0.8800 ?
    O2 H2 . 0.8400 ?
    O3 H3 . 0.8400 ?
    O4 H4 . 0.8400 ?
    O5 H5 . 0.81(3) ?
    O6 H6 . 0.79(2) ?
loop_
    _geom_angle_atom_site_label_1
    _geom_angle_atom_site_label_2
    _geom_angle_atom_site_label_3
    _geom_angle_site_symmetry_1
    _geom_angle_site_symmetry_3
    _geom_angle
    _geom_angle_publ_flag
    N2 C1 N3 . . 125.9(2) ?
    N2 C1 C2 . . 112.90(18) ?
    N3 C1 C2 . . 121.17(19) ?
    N1 C2 N4 . . 125.4(2) ?
    N1 C2 C1 . . 112.98(18) ?
    N4 C2 C1 . . 121.63(19) ?
    N5 C3 N6 . . 126.10(19) ?
    N5 C3 C3 . 2_576 115.4(3) ?
    N6 C3 C3 . 2_576 118.5(3) ?
    N7 C4 N8 . . 125.9(2) ?
    N7 C4 C4 . 2_666 115.2(3) ?
    N8 C4 C4 . 2_666 118.8(2) ?
    O5 C5 H5A . . 109.5 ?
    O5 C5 H5B . . 109.5 ?
    H5A C5 H5B . . 109.5 ?
    O5 C5 H5C . . 109.5 ?
    H5A C5 H5C . . 109.5 ?
    H5B C5 H5C . . 109.5 ?
    O6 C6 H6C . . 109.5 ?
    O6 C6 H6D . . 109.5 ?
    H6C C6 H6D . . 109.5 ?
    O6 C6 H6E . . 109.5 ?
    H6C C6 H6E . . 109.5 ?
    H6D C6 H6E . . 109.5 ?
    N1 Cu1 N1 2_657 . 179.9990(10)
                                 ?
    N1 Cu1 N2 2_657 2_657 80.90(8) ?
    N1 Cu1 N2 . 2_657 99.10(8) ?
    N1 Cu1 N2 2_657 . 99.10(8) ?
    N1 Cu1 N2 . . 80.90(8) ?
    N2 Cu1 N2 2_657 . 179.9990(10)
                                 ?
    N1 Cu1 O6 2_657 . 82.69(8) ?
    N1 Cu1 O6 . . 97.31(8) ?
    N2 Cu1 O6 2_657 . 90.37(7) ?
    N2 Cu1 O6 . . 89.63(7) ?
    C2 N1 O2 . . 115.67(16) ?
    C2 N1 Cu1 . . 116.25(15) ?
    O2 N1 Cu1 . . 126.33(13) ?
    C1 N2 O1 . . 118.35(17) ?
    C1 N2 Cu1 . . 115.95(15) ?
    O1 N2 Cu1 . . 125.67(13) ?
    C1 N3 H3A . . 120.0 ?
    C1 N3 H3B . . 120.0 ?
    H3A N3 H3B . . 120.0 ?
    C2 N4 H4A . . 120.0 ?
    C2 N4 H4B . . 120.0 ?
    H4A N4 H4B . . 120.0 ?
    C3 N5 O4 . . 108.74(18) ?
    C3 N6 H6A . . 120.0 ?
    C3 N6 H6B . . 120.0 ?
    H6A N6 H6B . . 120.0 ?
    C4 N7 O3 . . 108.65(19) ?
    C4 N8 H8A . . 120.0 ?
    C4 N8 H8B . . 120.0 ?
    H8A N8 H8B . . 120.0 ?
    N1 O2 H2 . . 109.5 ?
    N7 O3 H3 . . 109.5 ?
    N5 O4 H4 . . 109.5 ?
    C5 O5 H5 . . 101.6(18) ?
    C6 O6 Cu1 . . 108.13(15) ?
    C6 O6 H6 . . 104(2) ?
    Cu1 O6 H6 . . 97(2) ?
loop_
    _geom_torsion_atom_site_label_1
    _geom_torsion_atom_site_label_2
    _geom_torsion_atom_site_label_3
    _geom_torsion_atom_site_label_4
    _geom_torsion_site_symmetry_1
    _geom_torsion_site_symmetry_2
    _geom_torsion_site_symmetry_3
    _geom_torsion_site_symmetry_4
    _geom_torsion
    _geom_torsion_publ_flag
    N2 C1 C2 N1 . . . . -7.5(3) ?
    N3 C1 C2 N1 . . . . 171.1(2) ?
    N2 C1 C2 N4 . . . . 172.8(2) ?
    N3 C1 C2 N4 . . . . -8.6(4) ?
    N4 C2 N1 O2 . . . . -3.1(4) ?
    C1 C2 N1 O2 . . . . 177.20(19) ?
    N4 C2 N1 Cu1 . . . . -168.98(19) ?
    C1 C2 N1 Cu1 . . . . 11.3(3) ?
    N2 Cu1 N1 C2 2_657 . . . 171.00(17) ?
    N2 Cu1 N1 C2 . . . . -9.00(17) ?
    O6 Cu1 N1 C2 . . . . -97.45(18) ?
    N2 Cu1 N1 O2 2_657 . . . 6.80(19) ?
    N2 Cu1 N1 O2 . . . . -173.20(19) ?
    O6 Cu1 N1 O2 . . . . 98.35(17) ?
    N3 C1 N2 O1 . . . . -0.2(4) ?
    C2 C1 N2 O1 . . . . 178.31(17) ?
    N3 C1 N2 Cu1 . . . . -178.33(18) ?
    C2 C1 N2 Cu1 . . . . 0.2(3) ?
    N1 Cu1 N2 C1 2_657 . . . -175.60(18) ?
    N1 Cu1 N2 C1 . . . . 4.40(18) ?
    O6 Cu1 N2 C1 . . . . 101.86(18) ?
    N1 Cu1 N2 O1 2_657 . . . 6.43(18) ?
    N1 Cu1 N2 O1 . . . . -173.57(18) ?
    O6 Cu1 N2 O1 . . . . -76.10(17) ?
    N6 C3 N5 O4 . . . . 2.8(3) ?
    C3 C3 N5 O4 2_576 . . . -177.3(2) ?
    N8 C4 N7 O3 . . . . 1.0(3) ?
    C4 C4 N7 O3 2_666 . . . -179.8(2) ?
    N1 Cu1 O6 C6 2_657 . . . 169.14(15) ?
    N1 Cu1 O6 C6 . . . . -10.87(15) ?
    N2 Cu1 O6 C6 2_657 . . . 88.36(15) ?
    N2 Cu1 O6 C6 . . . . -91.64(15) ?
loop_
    _geom_hbond_atom_site_label_D
    _geom_hbond_atom_site_label_H
    _geom_hbond_atom_site_label_A
    _geom_hbond_site_symmetry_A
    _geom_hbond_distance_DH
    _geom_hbond_distance_HA
    _geom_hbond_distance_DA
    _geom_hbond_angle_DHA
    O2 H2 O1 2_657 0.84 1.96 2.737(3) 154
    O3 H3 O5 2_766 0.84 1.92 2.744(3) 166
    O4 H4 O1 1_564 0.84 1.79 2.621(3) 169
    O5 H5 O1 1_554 0.81(2) 1.87(3) 2.657(3) 164(2)
    O6 H6 O5 1_556 0.79(3) 1.94(3) 2.721(3) 173(3)
    N3 H3A N7 2_667 0.88 2.50 3.195(3) 136
    N3 H3B O6 1_455 0.88 2.32 3.167(3) 162
    N4 H4A O4 2_566 0.88 2.35 3.112(3) 145
    N4 H4B O6 1_455 0.88 2.00 2.878(3) 172
    N6 H6A O3 2_666 0.88 2.26 3.097(3) 159
    N6 H6B N7 1_455 0.88 2.19 3.007(3) 155
    N8 H8A O4 2_666 0.88 2.20 3.043(3) 159
    N8 H8B N5 1_545 0.88 2.21 3.031(3) 154
