# Supplementary material for: Bis(methanol-κO)bis­(1,2-diamino-2-hy­droxy­imino­ethanone oximato-κ2 N,N′)copper(II) bis­(oxamide dioxime) methanol disolvate
Source: Acta Crystallogr Sect E Struct Rep Online. 2012 Sep 1;68(Pt 10):m1235–6. doi: 10.1107/S1600536812036811 (PMC3470128; doi:10.1107/S1600536812036811)
Supplement: Supplementary file 2 [file e-68-m1235-Isup2.hkl]

# 
# h,k,l, Fc-squared, Fo-squared, sigma(Fo-squared) and status flag 
# 
data_I
_shelx_title ' 1 in P1 New: P-1' 
_shelx_refln_list_code          4 
_shelx_F_calc_maximum      126.81 
_exptl_crystal_F_000       347.00 
_reflns_d_resolution_high  0.7601 
 
loop_ 
 _symmetry_equiv_pos_as_xyz 
 'x, y, z' 
 '-x, -y, -z' 
 
_cell_length_a     7.5670 
_cell_length_b     8.8740 
_cell_length_c    10.8670 
_cell_angle_alpha  92.046 
_cell_angle_beta  103.327 
_cell_angle_gamma 104.957 
 
_shelx_F_squared_multiplier     1.000 
 
loop_ 
 _refln_index_h 
 _refln_index_k 
 _refln_index_l 
 _refln_F_squared_calc 
 _refln_F_squared_meas 
 _refln_F_squared_sigma 
 _refln_observed_status 
   1   0   0      530.49      545.96      6.67 o 
   2   0   0      843.21      864.32     19.31 o 
   3   0   0     1649.89     1815.63     30.61 o 
   4   0   0     5251.93     5252.73    362.89 o 
   5   0   0       89.58       73.29      5.95 o 
   6   0   0       95.35       81.01      5.86 o 
   7   0   0       97.40       90.76     13.27 o 
   8   0   0       70.32       81.54     54.82 o 
   9   0   0      197.49      205.61     38.61 o 
  -9   1   0      648.08      698.95     70.75 o 
  -8   1   0       72.50       89.81     67.06 o 
  -7   1   0      287.07      302.03     28.63 o 
  -6   1   0      328.15      336.44     13.88 o 
  -5   1   0      281.49      274.19     12.55 o 
  -4   1   0     1754.17     1797.64     48.37 o 
  -3   1   0      185.76      203.64      5.00 o 
  -2   1   0      992.11      992.34     15.96 o 
  -1   1   0      173.34      179.60      3.23 o 
   0   1   0     3579.07     3304.90     16.49 o 
   1   1   0      350.68      422.77      7.25 o 
   2   1   0     1013.45     1024.51     17.15 o 
   3   1   0      240.35      211.59      7.10 o 
   4   1   0      881.46      952.59     21.02 o 
   5   1   0       58.29       45.14      8.98 o 
   6   1   0      149.41      143.42     10.97 o 
   7   1   0      295.92      288.66     25.87 o 
   8   1   0        7.82        6.95      9.83 o 
   9   1   0       67.05       85.51     20.32 o 
  -9   2   0      250.41      225.05     46.96 o 
  -8   2   0       72.27       76.76     16.24 o 
  -7   2   0       18.44        8.70      8.87 o 
  -6   2   0       54.17       71.75     13.73 o 
  -5   2   0      557.71      551.07     38.56 o 
  -4   2   0       96.02      147.75     12.34 o 
  -3   2   0      490.65      437.17      5.57 o 
  -2   2   0       56.30       75.83      3.68 o 
  -1   2   0      458.48      491.22     15.03 o 
   0   2   0     3553.16     3435.43     39.48 o 
   1   2   0     9198.90     8459.48    137.89 o 
   2   2   0       39.02       38.90      4.35 o 
   3   2   0       70.52       69.32      5.41 o 
   4   2   0      776.97      713.13     38.59 o 
   5   2   0      897.56      913.77     38.16 o 
   6   2   0        2.66       15.44     12.24 o 
   7   2   0        9.62        9.40      8.05 o 
   8   2   0       52.10       43.77     52.98 o 
  -9   3   0      175.12      193.55     41.93 o 
  -8   3   0      119.19      121.39     23.01 o 
  -7   3   0      357.21      349.31     32.04 o 
  -6   3   0       82.15      100.87     14.03 o 
  -5   3   0      223.69      226.49     20.67 o 
  -4   3   0      422.92      402.30     12.27 o 
  -3   3   0     1829.30     1824.39     74.31 o 
  -2   3   0      267.80      306.25     10.22 o 
  -1   3   0      559.21      486.84     15.73 o 
   0   3   0       32.72       28.64      5.45 o 
   1   3   0     1637.22     1637.79     81.25 o 
   2   3   0       96.23      108.57      8.79 o 
   3   3   0      538.03      532.30     13.16 o 
   4   3   0      452.14      481.61     42.92 o 
   5   3   0      141.66      140.11     16.05 o 
   6   3   0       29.28       25.19     20.50 o 
   7   3   0      479.65      467.14     69.29 o 
   8   3   0       42.55       33.73     64.94 o 
  -9   4   0      121.01      112.87     20.70 o 
  -8   4   0       18.82       15.66     13.49 o 
  -7   4   0      103.54      116.92     15.61 o 
  -6   4   0      351.49      329.21     23.28 o 
  -5   4   0      664.04      592.32     91.21 o 
  -4   4   0      173.83      226.66     13.13 o 
  -3   4   0       72.37       55.81      6.43 o 
  -2   4   0      141.85      150.56     10.59 o 
  -1   4   0       87.76       97.70      7.16 o 
   0   4   0      647.53      577.62     59.39 o 
   1   4   0       12.26       14.28      9.52 o 
   2   4   0      245.34      268.20     15.93 o 
   3   4   0      847.23      828.59     36.97 o 
   4   4   0       73.11       74.76     20.52 o 
   5   4   0       39.89       34.04     12.13 o 
   6   4   0      305.63      314.87     35.16 o 
   7   4   0       32.31       38.55     26.09 o 
  -9   5   0       51.81       57.18     13.56 o 
  -8   5   0       24.13       28.61     27.12 o 
  -7   5   0      319.04      333.47     28.53 o 
  -6   5   0       70.50       80.86     12.98 o 
  -5   5   0        1.55        1.53      2.11 o 
  -4   5   0      268.95      269.79     17.36 o 
  -3   5   0      886.11      858.86     63.26 o 
  -2   5   0       31.50       32.30     10.15 o 
  -1   5   0      376.81      406.83     57.40 o 
   0   5   0        1.67        2.05      3.66 o 
   1   5   0       20.60       61.95     12.41 o 
   2   5   0      220.05      229.27     18.86 o 
   3   5   0      152.78      126.50     10.99 o 
   4   5   0      322.48      279.16     38.06 o 
   5   5   0        6.73       13.16      9.82 o 
   6   5   0       17.08       15.32     20.21 o 
   7   5   0       28.30       18.45     31.65 o 
  -9   6   0      133.67      147.59     28.77 o 
  -8   6   0       25.72       32.47     38.23 o 
  -7   6   0        5.49        7.84     13.58 o 
  -6   6   0      228.16      218.44     27.79 o 
  -5   6   0     1243.97     1249.96    133.06 o 
  -4   6   0       54.68       54.49     14.59 o 
  -3   6   0        2.28        1.83      4.96 o 
  -2   6   0     1371.42     1452.31     84.90 o 
  -1   6   0       96.13       85.60     16.29 o 
   0   6   0       95.40      111.88     29.82 o 
   1   6   0       42.16       54.79     14.51 o 
   2   6   0      321.53      324.36     24.28 o 
   3   6   0      251.82      243.03     39.04 o 
   4   6   0      427.44      389.94     55.27 o 
   5   6   0        6.07        3.09      7.64 o 
   6   6   0      363.68      374.42     37.93 o 
  -9   7   0       64.63       40.77     50.42 o 
  -8   7   0       79.84       68.34     18.21 o 
  -7   7   0      482.40      451.30     39.42 o 
  -6   7   0      424.20      485.73     38.71 o 
  -5   7   0       49.30       53.30     40.79 o 
  -4   7   0      266.01      283.62     25.19 o 
  -3   7   0     2727.60     2918.69    170.16 o 
  -2   7   0      714.02      750.90     49.17 o 
  -1   7   0      144.02      138.97     18.65 o 
   0   7   0       36.92       40.52     25.08 o 
   1   7   0      388.47      374.60     30.64 o 
   2   7   0      204.21      226.93     21.77 o 
   3   7   0        3.76       10.21     11.74 o 
   4   7   0       21.44       16.52     40.06 o 
   5   7   0       84.72       76.82     21.76 o 
  -8   8   0      113.98      143.37     22.07 o 
  -7   8   0      454.43      505.27     78.89 o 
  -6   8   0       92.37      102.42     17.09 o 
  -5   8   0       12.34       14.76     11.80 o 
  -4   8   0       62.85       97.34     22.81 o 
  -3   8   0      541.50      566.44     39.48 o 
  -2   8   0      116.03      134.92     47.27 o 
  -1   8   0       74.31      103.53     45.21 o 
   0   8   0       64.14       83.17     31.84 o 
   1   8   0      372.87      386.41     38.03 o 
   2   8   0        3.93        3.13     12.85 o 
   3   8   0      176.40      188.86     44.95 o 
   4   8   0       22.68       19.46     18.32 o 
  -7   9   0        1.00        1.32      9.16 o 
  -6   9   0      273.86      264.56     46.16 o 
  -5   9   0       15.01       17.07     19.91 o 
  -4   9   0        9.05       11.73     13.35 o 
  -3   9   0      740.32      816.28     57.75 o 
  -2   9   0      579.59      598.51     46.35 o 
  -1   9   0      281.47      263.29     30.70 o 
   0   9   0       20.34       20.98     21.46 o 
   1   9   0      258.47      232.17     25.34 o 
   2   9   0      148.91      157.72     48.96 o 
   3   9   0       65.29       48.14     76.53 o 
  -7  10   0      162.16      158.65     26.20 o 
  -6  10   0      514.43      538.40     48.17 o 
  -5  10   0       66.24       70.06     25.59 o 
  -4  10   0       70.82       68.98     20.99 o 
  -3  10   0      310.03      311.60     39.55 o 
  -2  10   0      843.06      927.91     67.04 o 
  -1  10   0        0.89        3.40      9.84 o 
   0  10   0        0.80        2.17      7.40 o 
   1  10   0      767.23      785.58     79.17 o 
   2  10   0      114.13      130.30    120.30 o 
  -5  11   0      100.10       99.08     23.48 o 
  -4  11   0        0.63        2.36     10.81 o 
  -3  11   0       32.64       33.24     51.63 o 
  -2  11   0       48.49       42.00     17.28 o 
  -1  11   0      159.58      142.33     36.72 o 
   0  11   0       44.05       26.48     81.59 o 
   0 -11   1      119.40      146.09     43.60 o 
   1 -11   1      167.20      180.47     35.10 o 
   2 -11   1      207.33      217.12     29.35 o 
   3 -11   1        8.71        4.43     10.72 o 
   4 -11   1       24.41       22.24     45.40 o 
   5 -11   1       78.57       84.89     19.32 o 
  -2 -10   1        6.68        3.54     12.40 o 
  -1 -10   1      106.27       99.00     36.88 o 
   0 -10   1      228.52      237.92     42.39 o 
   1 -10   1       43.80       46.82     37.12 o 
   2 -10   1       99.71      127.26     67.32 o 
   3 -10   1      333.07      324.59     39.97 o 
   4 -10   1        0.98        2.74      7.05 o 
   5 -10   1      203.42      209.36     36.47 o 
   6 -10   1       59.62       58.20     24.01 o 
  -4  -9   1       62.61       28.23     79.43 o 
  -3  -9   1      115.92      138.14     45.65 o 
  -2  -9   1        7.99        9.69     16.70 o 
  -1  -9   1        2.00        5.04     11.62 o 
   0  -9   1       55.74       56.39     27.69 o 
   1  -9   1      437.14      518.67     43.75 o 
   2  -9   1      155.05      164.80     30.68 o 
   3  -9   1       59.57       60.19     43.01 o 
   4  -9   1      172.37      174.81     22.43 o 
   5  -9   1      179.42      185.19     26.16 o 
   6  -9   1      128.92      119.29     19.88 o 
   7  -9   1      402.77      400.84     39.93 o 
  -5  -8   1      183.59      162.71     28.67 o 
  -4  -8   1       11.98        9.59     35.73 o 
  -3  -8   1       23.43       21.64     21.12 o 
  -2  -8   1        5.38       10.55     12.95 o 
  -1  -8   1       46.06       51.45     13.20 o 
   0  -8   1      847.86      810.88     46.28 o 
   1  -8   1       65.26       81.96     46.30 o 
   2  -8   1        3.12        5.11      8.97 o 
   3  -8   1      592.59      612.84     46.02 o 
   4  -8   1     1059.24     1028.84     82.19 o 
   5  -8   1        6.85       11.67     11.70 o 
   6  -8   1      103.51       99.53     18.97 o 
   7  -8   1       44.02       39.16     47.62 o 
   8  -8   1       76.08       87.11     17.83 o 
  -6  -7   1       34.96       25.02     43.05 o 
  -5  -7   1       76.39       64.66     99.73 o 
  -4  -7   1       47.37       39.62     61.37 o 
  -3  -7   1      142.20      132.21    112.89 o 
  -2  -7   1        5.38        5.43      6.45 o 
  -1  -7   1        8.87       10.94     11.04 o 
   0  -7   1        1.51        3.46      6.75 o 
   1  -7   1        1.11        5.24      6.92 o 
   2  -7   1      314.67      310.37     27.60 o 
   3  -7   1       96.40       87.41     20.11 o 
   4  -7   1      149.95      164.06     23.29 o 
   5  -7   1       16.85       22.44     16.27 o 
   6  -7   1      248.00      271.89     28.96 o 
   7  -7   1       27.81       29.57     30.00 o 
   8  -7   1       57.92       73.13     18.47 o 
  -6  -6   1       11.12        3.41     12.45 o 
  -5  -6   1      126.08      145.39     37.00 o 
  -4  -6   1       36.20       35.02     52.42 o 
  -3  -6   1       59.25       53.00      9.04 o 
  -2  -6   1       25.95       40.96     10.68 o 
  -1  -6   1        3.09        5.83      5.63 o 
   0  -6   1       91.68       91.59     13.43 o 
   1  -6   1       23.52       31.70     25.25 o 
   2  -6   1       86.92       97.31     19.23 o 
   3  -6   1      490.77      469.90     28.22 o 
   4  -6   1      502.09      531.55     36.46 o 
   5  -6   1        2.71        3.09      5.80 o 
   6  -6   1      499.62      456.77     41.42 o 
   7  -6   1       86.63       81.17     33.50 o 
   8  -6   1       92.48      101.15     15.66 o 
   9  -6   1       54.20       40.87     16.20 o 
  -7  -5   1        8.48        6.67     14.63 o 
  -6  -5   1      207.78      207.33     37.52 o 
  -5  -5   1      322.04      334.73     48.29 o 
  -4  -5   1       71.68       60.95      6.79 o 
  -3  -5   1      916.04      861.30     43.17 o 
  -2  -5   1      966.28      947.95     67.17 o 
  -1  -5   1      294.51      333.69     21.15 o 
   0  -5   1        4.49       12.37      8.68 o 
   1  -5   1      492.01      609.44     34.40 o 
   2  -5   1      833.42      786.53     33.56 o 
   3  -5   1       36.59       28.14      7.78 o 
   4  -5   1      186.99      184.64     13.37 o 
   5  -5   1       73.91       76.92      8.08 o 
   6  -5   1       59.24       61.03     11.27 o 
   7  -5   1      710.97      749.35     63.18 o 
   8  -5   1      123.32      143.26     21.52 o 
   9  -5   1       56.40       73.83     15.95 o 
  -7  -4   1       39.10       42.44     25.70 o 
  -6  -4   1      844.86      801.91     64.90 o 
  -5  -4   1      235.20      240.18     39.70 o 
  -4  -4   1      319.08      309.96     15.37 o 
  -3  -4   1      416.15      447.46     29.03 o 
  -2  -4   1     4304.83     4244.17    142.33 o 
  -1  -4   1       54.79       65.11     10.83 o 
   0  -4   1      422.39      515.69     24.44 o 
   1  -4   1      496.80      517.26     20.93 o 
   2  -4   1        2.82        2.72      2.03 o 
   3  -4   1     1533.94     1487.04     43.37 o 
   4  -4   1      466.61      398.98     30.62 o 
   5  -4   1        8.16        5.02      3.61 o 
   6  -4   1       93.15       90.02     12.29 o 
   7  -4   1      682.64      696.95     45.45 o 
   8  -4   1       50.18       58.09     11.94 o 
   9  -4   1        5.16        8.79      9.84 o 
  -8  -3   1      144.97      163.92     41.34 o 
  -7  -3   1       19.26       14.80     15.34 o 
  -6  -3   1      100.71      106.63     16.41 o 
  -5  -3   1      250.89      279.12     18.62 o 
  -4  -3   1      449.25      463.42     19.65 o 
  -3  -3   1      195.26      150.70     18.39 o 
  -2  -3   1     1594.97     1528.04     92.86 o 
  -1  -3   1     4979.26     5213.51     84.63 o 
   0  -3   1        1.64        2.59      1.84 o 
   1  -3   1       72.78       72.03      4.93 o 
   2  -3   1     2871.49     2968.37     78.79 o 
   3  -3   1      826.10      755.62     28.43 o 
   4  -3   1        6.15        3.38      2.39 o 
   5  -3   1       56.77       56.01      4.83 o 
   6  -3   1      114.15      108.71     12.76 o 
   7  -3   1      260.22      273.64     27.37 o 
   8  -3   1      472.36      449.27     44.25 o 
   9  -3   1       36.17       37.32     53.39 o 
  -8  -2   1      148.33      139.99     33.87 o 
  -7  -2   1       88.32       93.82     12.31 o 
  -6  -2   1      361.45      357.27     26.78 o 
  -5  -2   1     1954.13     1904.60     88.47 o 
  -4  -2   1       68.93       82.43     11.66 o 
  -3  -2   1       71.76       68.44      6.24 o 
  -2  -2   1     8771.76     8989.96    228.32 o 
  -1  -2   1    16079.88    14778.22    515.41 o 
   0  -2   1      642.78      601.27     23.04 o 
   1  -2   1      298.80      332.12     14.37 o 
   2  -2   1     5252.48     5320.85    111.11 o 
   3  -2   1     3268.72     2972.63     60.79 o 
   4  -2   1      549.01      530.26     13.58 o 
   5  -2   1      172.17      160.49     10.28 o 
   6  -2   1     1363.67     1419.94     54.92 o 
   7  -2   1       59.56       81.11     17.51 o 
   8  -2   1      256.81      261.38     28.66 o 
   9  -2   1      191.16      171.78     27.22 o 
  -9  -1   1       89.93       91.81     23.48 o 
  -8  -1   1       37.13       37.09     35.87 o 
  -7  -1   1      162.28      149.31     18.24 o 
  -6  -1   1      158.24      162.72     11.23 o 
  -5  -1   1      437.30      448.40     13.95 o 
  -4  -1   1      142.14      145.98     12.29 o 
  -3  -1   1     3602.16     3564.56     66.57 o 
  -2  -1   1       40.14       40.96      3.06 o 
  -1  -1   1     5108.37     4739.70     65.79 o 
   0  -1   1     4148.39     4174.38     95.54 o 
   1  -1   1     3376.67     2999.31    101.60 o 
   2  -1   1      950.51      868.48     23.56 o 
   3  -1   1      752.17      785.16     15.75 o 
   4  -1   1      786.60      842.54     19.34 o 
   5  -1   1       36.69       33.37      4.24 o 
   6  -1   1       33.59       31.25      4.19 o 
   7  -1   1       13.23       17.26     12.48 o 
   8  -1   1      211.80      247.93     39.39 o 
   9  -1   1        9.40        8.50     13.90 o 
  -9   0   1       12.19       18.20     25.52 o 
  -8   0   1      117.06      153.12     91.80 o 
  -7   0   1      417.40      449.28     37.73 o 
  -6   0   1       15.82       10.94      5.09 o 
  -5   0   1      143.16      138.71      7.49 o 
  -4   0   1       18.62       20.85      4.06 o 
  -3   0   1        5.81        4.42      2.26 o 
  -2   0   1       56.37       55.28      3.19 o 
  -1   0   1      635.65      655.35     19.04 o 
   0   0   1      461.69      423.83      3.99 o 
   1   0   1     1111.51     1086.07     33.53 o 
   2   0   1      687.18      695.12     11.31 o 
   3   0   1     1117.49     1064.36     32.08 o 
   4   0   1     1021.98     1059.60     23.01 o 
   5   0   1       15.01       17.06      3.46 o 
   6   0   1      361.92      366.95     17.99 o 
   7   0   1      136.26      144.51     21.81 o 
   8   0   1       74.85       49.09     57.45 o 
   9   0   1       20.03       18.30     29.67 o 
  -9   1   1       67.18       60.46     46.16 o 
  -8   1   1      183.12      193.04     20.22 o 
  -7   1   1      117.21      135.72     16.11 o 
  -6   1   1      129.04      153.02     11.41 o 
  -5   1   1      172.90      195.63     11.95 o 
  -4   1   1      289.48      269.46     10.82 o 
  -3   1   1       99.01       96.31      8.62 o 
  -2   1   1      371.57      317.34      8.75 o 
  -1   1   1      461.55      446.91     12.41 o 
   0   1   1     1307.48     1202.66     16.51 o 
   1   1   1     2228.83     2332.28    108.84 o 
   2   1   1     2548.99     2404.84    153.56 o 
   3   1   1      290.42      297.51     15.93 o 
   4   1   1       52.01       63.34      7.82 o 
   5   1   1      891.77      879.47     69.16 o 
   6   1   1       42.38       41.79      5.45 o 
   7   1   1       33.45       35.00      8.47 o 
   8   1   1       37.42       29.60     34.08 o 
  -9   2   1       21.49       13.40     15.51 o 
  -8   2   1      950.71     1006.84     44.64 o 
  -7   2   1      390.85      384.72     24.93 o 
  -6   2   1      226.45      257.48     19.89 o 
  -5   2   1       17.92       15.85     12.62 o 
  -4   2   1     1821.06     2014.78     77.83 o 
  -3   2   1      174.97      199.39      7.37 o 
  -2   2   1     1488.69     1497.52     13.74 o 
  -1   2   1      340.94      406.53      8.92 o 
   0   2   1       84.10      102.95      4.69 o 
   1   2   1     2710.88     2616.75     63.18 o 
   2   2   1      201.48      169.42     12.65 o 
   3   2   1      188.59      223.20     17.33 o 
   4   2   1      369.63      335.46     25.21 o 
   5   2   1      737.89      794.46     45.78 o 
   6   2   1       40.70       43.61     22.77 o 
   7   2   1       71.61       71.22     12.20 o 
   8   2   1        2.34        3.02      7.19 o 
  -9   3   1      102.96      104.07     18.86 o 
  -8   3   1      303.89      312.81     29.29 o 
  -7   3   1      162.47      153.08     17.71 o 
  -6   3   1      101.01      105.46     14.52 o 
  -5   3   1      320.05      317.94     27.11 o 
  -4   3   1      525.39      554.71     28.52 o 
  -3   3   1      101.49      133.00      5.22 o 
  -2   3   1      689.90      812.47     22.33 o 
  -1   3   1        1.47       10.12      5.42 o 
   0   3   1      599.40      534.57     15.07 o 
   1   3   1       70.67       56.87      5.68 o 
   2   3   1        7.53        9.02      0.97 o 
   3   3   1      392.30      394.44     23.66 o 
   4   3   1        1.43        2.52      4.20 o 
   5   3   1      111.79      110.56     14.39 o 
   6   3   1       34.57       39.59     14.29 o 
   7   3   1       30.55       35.20     10.48 o 
   8   3   1       39.64       40.70     63.36 o 
  -9   4   1        3.00        5.34     11.11 o 
  -8   4   1       91.87       97.44     14.53 o 
  -7   4   1      610.83      572.41     47.91 o 
  -6   4   1       70.46       72.73     14.99 o 
  -5   4   1      192.49      197.66     18.00 o 
  -4   4   1     1599.62     1622.51     32.46 o 
  -3   4   1      752.21      654.29     30.70 o 
  -2   4   1       44.20       57.56     12.81 o 
  -1   4   1      512.09      516.56     17.13 o 
   0   4   1        2.27       39.92     10.25 o 
   1   4   1     1130.29     1128.12     50.87 o 
   2   4   1       78.08       93.26     12.62 o 
   3   4   1       43.86       30.66     10.32 o 
   4   4   1      467.36      472.46     33.19 o 
   5   4   1      552.66      556.07     49.96 o 
   6   4   1       31.56       28.58     29.74 o 
   7   4   1      141.05      142.49     29.80 o 
  -9   5   1      290.42      304.77     31.89 o 
  -8   5   1      689.43      713.77     53.63 o 
  -7   5   1       17.48       26.23     16.87 o 
  -6   5   1       24.19       24.61     20.70 o 
  -5   5   1     2446.48     2380.49     64.41 o 
  -4   5   1     1691.80     1714.37    118.82 o 
  -3   5   1      320.03      340.50     16.87 o 
  -2   5   1       14.00       20.87      9.32 o 
  -1   5   1     1592.04     1739.58     62.16 o 
   0   5   1      724.68      703.06     25.20 o 
   1   5   1      693.76      741.59     30.35 o 
   2   5   1      278.63      271.52     14.74 o 
   3   5   1      645.04      645.48     46.62 o 
   4   5   1       67.66       68.10     17.33 o 
   5   5   1      311.87      305.51     33.77 o 
   6   5   1       53.76       52.84     30.05 o 
   7   5   1      101.69      107.63     23.48 o 
  -9   6   1      200.96      238.10     26.71 o 
  -8   6   1      412.93      385.82     41.16 o 
  -7   6   1      100.25       90.56     14.13 o 
  -6   6   1        5.67        7.81      9.09 o 
  -5   6   1      866.11      809.52     39.69 o 
  -4   6   1     2398.37     2486.82     77.47 o 
  -3   6   1       21.63       22.07     14.62 o 
  -2   6   1      454.41      513.65     60.13 o 
  -1   6   1     1113.21     1127.08     70.72 o 
   0   6   1      275.81      269.75     23.90 o 
   1   6   1       90.90      114.53     18.27 o 
   2   6   1      103.16       94.54     10.61 o 
   3   6   1       47.08       43.58     19.55 o 
   4   6   1       71.22       79.71     19.47 o 
   5   6   1      344.37      352.60     57.92 o 
   6   6   1        7.19        4.99      7.69 o 
  -9   7   1        1.57        5.04     17.72 o 
  -8   7   1      134.20      138.47     18.19 o 
  -7   7   1      170.72      200.40     24.82 o 
  -6   7   1       12.95       21.32     17.74 o 
  -5   7   1       16.19       13.74      8.61 o 
  -4   7   1     1194.09     1176.20     94.19 o 
  -3   7   1      254.43      253.83     25.88 o 
  -2   7   1      215.74      203.73     20.99 o 
  -1   7   1        1.63       12.30      7.69 o 
   0   7   1     1217.02     1251.50     74.96 o 
   1   7   1       40.59       51.89     10.84 o 
   2   7   1      274.93      293.71     28.09 o 
   3   7   1      276.93      298.93     35.58 o 
   4   7   1       31.53       30.65     44.61 o 
   5   7   1       45.96       32.31     52.70 o 
  -8   8   1      115.52      135.00     22.53 o 
  -7   8   1      337.96      329.51     57.75 o 
  -6   8   1       27.22       26.78     28.42 o 
  -5   8   1       11.00       12.33      6.38 o 
  -4   8   1     2007.69     2122.88     89.66 o 
  -3   8   1      189.88      196.50     21.95 o 
  -2   8   1      125.50      135.95     18.20 o 
  -1   8   1      681.32      712.88     44.90 o 
   0   8   1     1004.15      998.63     80.04 o 
   1   8   1        1.14        0.81      3.54 o 
   2   8   1      131.32      122.02     31.26 o 
   3   8   1      159.67      136.16     27.49 o 
   4   8   1       55.45       39.01     56.23 o 
  -8   9   1        8.83        8.16     12.13 o 
  -7   9   1      131.33      121.39     29.91 o 
  -6   9   1      136.01      132.44     22.22 o 
  -5   9   1       28.26       32.12     27.47 o 
  -4   9   1       22.82       19.89     21.56 o 
  -3   9   1      100.61      110.65     18.40 o 
  -2   9   1      384.85      396.69     35.87 o 
  -1   9   1        3.96        5.78      9.74 o 
   0   9   1        1.09        3.85      4.68 o 
   1   9   1      122.03      161.54     41.95 o 
   2   9   1      110.11      123.07     23.09 o 
   3   9   1      112.72      110.13     22.08 o 
  -7  10   1       58.37       53.98     15.06 o 
  -6  10   1       45.58       50.94     16.40 o 
  -5  10   1        1.27        1.74      6.23 o 
  -4  10   1       42.24       32.92     13.63 o 
  -3  10   1       49.13       52.12     18.85 o 
  -2  10   1       40.18       46.53     15.70 o 
  -1  10   1      230.21      210.39     41.52 o 
   0  10   1        6.81        3.30      5.52 o 
   1  10   1        0.58        3.13      9.12 o 
   2  10   1        4.94        8.32     14.79 o 
  -5  11   1       50.52       47.98     19.51 o 
  -4  11   1        0.99        1.29      5.00 o 
  -3  11   1        1.62        2.31      5.89 o 
  -2  11   1       48.52       44.91     39.06 o 
  -1  11   1       25.77       15.50     20.76 o 
   0  11   1        8.40        4.00     10.38 o 
   0 -11   2       64.12       84.45     21.64 o 
   1 -11   2       59.03       55.84     19.04 o 
   2 -11   2      234.71      241.54     31.25 o 
   3 -11   2       45.37       48.48     25.94 o 
   4 -11   2       14.82        7.01     18.29 o 
   5 -11   2      155.95      153.84     28.58 o 
  -2 -10   2      237.50      224.20     47.21 o 
  -1 -10   2        4.02        3.24      7.46 o 
   0 -10   2        4.19        4.12      6.87 o 
   1 -10   2      132.43      123.51     29.46 o 
   2 -10   2      221.74      216.36     31.41 o 
   3 -10   2       41.07       36.90     44.31 o 
   4 -10   2      120.29      114.36     20.70 o 
   5 -10   2      144.84      144.80     28.61 o 
   6 -10   2      133.64      148.32     25.79 o 
  -4  -9   2       25.86       13.59     52.01 o 
  -3  -9   2       17.56       10.54     28.93 o 
  -2  -9   2        2.44        3.10     17.19 o 
  -1  -9   2       68.12       49.15     14.41 o 
   0  -9   2       36.08       41.94     18.23 o 
   1  -9   2       85.18       84.56     36.68 o 
   2  -9   2       43.11       50.17     16.10 o 
   3  -9   2       41.56       47.97     36.50 o 
   4  -9   2        3.34       -0.09     11.02 o 
   5  -9   2      244.98      237.12     31.07 o 
   6  -9   2        0.83        1.93     10.79 o 
   7  -9   2        8.71       11.13     20.59 o 
  -5  -8   2       10.53        3.34     16.23 o 
  -4  -8   2      122.31      127.16     42.69 o 
  -3  -8   2       63.82       74.90     88.21 o 
  -2  -8   2        2.61        4.10     10.34 o 
  -1  -8   2        3.46        4.67      8.84 o 
   0  -8   2      165.58      139.02     19.58 o 
   1  -8   2      677.96      678.46     45.77 o 
   2  -8   2        6.60        7.59      8.83 o 
   3  -8   2       33.33       25.32     22.55 o 
   4  -8   2        9.42       19.99     12.88 o 
   5  -8   2      667.38      653.12     59.66 o 
   6  -8   2       35.30       36.97     39.53 o 
   7  -8   2       27.91       32.04     34.35 o 
   8  -8   2       59.15       60.29     22.23 o 
  -6  -7   2        4.02        7.43     24.98 o 
  -5  -7   2       15.17       16.67     33.49 o 
  -4  -7   2      322.64      289.33     48.21 o 
  -3  -7   2      303.18      298.69     26.41 o 
  -2  -7   2       67.13       58.54     12.35 o 
  -1  -7   2      175.33      166.10     19.15 o 
   0  -7   2      509.90      535.85     38.73 o 
   1  -7   2      404.14      398.21     32.47 o 
   2  -7   2       45.26       45.76     13.95 o 
   3  -7   2      560.24      562.87     44.58 o 
   4  -7   2       11.02       10.85      8.90 o 
   5  -7   2      747.41      726.22     61.77 o 
   6  -7   2      301.49      263.73     28.86 o 
   7  -7   2       83.79       90.15     15.89 o 
   8  -7   2      139.40      131.20     20.30 o 
  -6  -6   2        6.71        8.19     13.23 o 
  -5  -6   2        1.94        7.01     14.20 o 
  -4  -6   2     1476.37     1473.36     87.11 o 
  -3  -6   2      650.79      648.56     35.83 o 
  -2  -6   2      283.23      291.70     25.16 o 
  -1  -6   2       14.86       12.31      9.85 o 
   0  -6   2       49.54       62.58     11.78 o 
   1  -6   2      550.64      545.56     39.57 o 
   2  -6   2      615.72      570.14     39.04 o 
   3  -6   2       78.01       85.30     14.39 o 
   4  -6   2       35.39       51.47     31.96 o 
   5  -6   2      366.05      374.12     26.88 o 
   6  -6   2      230.87      270.55     25.79 o 
   7  -6   2       71.37       71.14     14.08 o 
   8  -6   2       46.77       50.02     44.29 o 
  -7  -5   2        6.49        4.98     10.36 o 
  -6  -5   2      275.72      294.61     53.28 o 
  -5  -5   2        4.39        9.38     10.83 o 
  -4  -5   2       35.88       36.32     26.60 o 
  -3  -5   2      428.59      343.14     30.58 o 
  -2  -5   2     1660.95     1643.75    114.91 o 
  -1  -5   2      563.25      628.24     30.06 o 
   0  -5   2     1093.57     1044.55     40.31 o 
   1  -5   2     1282.96     1292.36    110.21 o 
   2  -5   2      870.18      892.05     30.82 o 
   3  -5   2      112.78      115.19     13.93 o 
   4  -5   2      320.03      299.93     14.78 o 
   5  -5   2      721.98      720.93     32.27 o 
   6  -5   2      156.01      145.28     19.04 o 
   7  -5   2       76.50       75.83     13.94 o 
   8  -5   2      325.27      340.23     54.43 o 
   9  -5   2       70.08       72.93     14.54 o 
  -8  -4   2       29.08       19.91     52.69 o 
  -7  -4   2      161.52      175.02     31.61 o 
  -6  -4   2       35.00       34.69     40.53 o 
  -5  -4   2        6.51        6.66     14.82 o 
  -4  -4   2     1280.29     1282.00     92.65 o 
  -3  -4   2      880.62      870.88     60.71 o 
  -2  -4   2     2334.34     2274.60    103.59 o 
  -1  -4   2      785.30      793.12     59.47 o 
   0  -4   2     1519.68     1588.71     67.18 o 
   1  -4   2      638.69      616.57     27.40 o 
   2  -4   2     1357.64     1323.39     50.31 o 
   3  -4   2      191.91      181.95     16.47 o 
   4  -4   2     1206.82     1291.26     49.00 o 
   5  -4   2      377.99      382.70     16.59 o 
   6  -4   2       43.24       22.92      4.99 o 
   7  -4   2      545.55      530.97     45.77 o 
   8  -4   2      691.63      653.19     41.49 o 
   9  -4   2      301.04      285.93     46.79 o 
  -8  -3   2      147.65      158.55     29.53 o 
  -7  -3   2       91.28      109.33     14.53 o 
  -6  -3   2      104.03      113.64     24.42 o 
  -5  -3   2      683.78      576.69    101.20 o 
  -4  -3   2      217.03      197.73     17.61 o 
  -3  -3   2        5.63       10.02      6.16 o 
  -2  -3   2     2006.72     1880.36     77.78 o 
  -1  -3   2     3863.56     3933.12    104.00 o 
   0  -3   2       79.79       65.42      5.45 o 
   1  -3   2      492.87      521.80     13.33 o 
   2  -3   2     3685.16     3807.21     49.96 o 
   3  -3   2     2608.86     2603.62    180.84 o 
   4  -3   2      335.49      354.96     11.89 o 
   5  -3   2     1151.45     1060.79     36.57 o 
   6  -3   2      461.70      449.37     20.29 o 
   7  -3   2        5.86        8.84      8.30 o 
   8  -3   2       17.46       16.32     19.50 o 
   9  -3   2      396.05      401.38     60.38 o 
  -8  -2   2        4.63        3.12     10.31 o 
  -7  -2   2       28.48       29.89      9.70 o 
  -6  -2   2        4.45        9.52      9.96 o 
  -5  -2   2       28.83       30.87      7.78 o 
  -4  -2   2      392.23      432.01     20.46 o 
  -3  -2   2        9.09        6.71      3.97 o 
  -2  -2   2        6.83        7.66      3.38 o 
  -1  -2   2     6948.98     6712.64     85.18 o 
   0  -2   2        1.92        2.59      2.79 o 
   1  -2   2       28.29       48.88      4.65 o 
   2  -2   2      172.45      246.82      6.80 o 
   3  -2   2      661.50      586.93     32.20 o 
   4  -2   2       69.15       66.39      6.64 o 
   5  -2   2      492.38      473.29     14.18 o 
   6  -2   2      449.45      414.75     26.82 o 
   7  -2   2        9.46        5.11      5.63 o 
   8  -2   2      187.38      188.99     44.95 o 
   9  -2   2      355.87      349.88     54.31 o 
  -9  -1   2        5.55        9.35     19.18 o 
  -8  -1   2        9.59        9.66     13.99 o 
  -7  -1   2      129.89      141.01     10.40 o 
  -6  -1   2      125.61      130.32     13.84 o 
  -5  -1   2       72.96       56.78      5.78 o 
  -4  -1   2      113.05      103.84     10.35 o 
  -3  -1   2       21.30       35.74      5.41 o 
  -2  -1   2      183.28      159.66      5.52 o 
  -1  -1   2       82.70      102.30      4.25 o 
   0  -1   2     1785.14     1690.23     44.66 o 
   1  -1   2        1.55        5.23      3.22 o 
   2  -1   2      158.27      143.99      4.92 o 
   3  -1   2     2018.96     2055.82     53.69 o 
   4  -1   2      514.87      529.44     14.81 o 
   5  -1   2       73.41       70.01      6.14 o 
   6  -1   2      540.36      525.67     22.25 o 
   7  -1   2       59.78       73.33     17.76 o 
   8  -1   2        0.82       -0.02     11.96 o 
   9  -1   2      134.05      131.40     30.04 o 
  -9   0   2      368.04      386.46     44.98 o 
  -8   0   2       11.81        9.76     17.13 o 
  -7   0   2      155.42      169.59     18.29 o 
  -6   0   2      284.18      284.08     13.30 o 
  -5   0   2       39.78       45.50      7.49 o 
  -4   0   2       48.45       66.22      4.78 o 
  -3   0   2      177.42      146.09      5.40 o 
  -2   0   2      748.32      715.53      9.00 o 
  -1   0   2     1740.02     1672.14     31.85 o 
   0   0   2     2968.76     2699.04    102.95 o 
   1   0   2     1422.59     1492.83     37.80 o 
   2   0   2     3980.71     3871.40    132.81 o 
   3   0   2      419.78      399.17     14.24 o 
   4   0   2      587.66      636.36     21.92 o 
   5   0   2        9.33       13.97      8.85 o 
   6   0   2       81.85       89.37      8.33 o 
   7   0   2        7.48        7.83     12.13 o 
   8   0   2       10.07       13.72     16.76 o 
  -9   1   2       28.61       27.14     50.53 o 
  -8   1   2        1.22        3.15      6.00 o 
  -7   1   2      917.91     1003.61     75.63 o 
  -6   1   2      184.77      188.84     18.93 o 
  -5   1   2      601.24      600.94     13.48 o 
  -4   1   2       15.45        8.61      1.71 o 
  -3   1   2      535.83      588.20      9.04 o 
  -2   1   2      154.40      130.64      3.37 o 
  -1   1   2       10.19       14.76      1.54 o 
   0   1   2      151.87      149.10      4.37 o 
   1   1   2     1096.76     1165.04     25.99 o 
   2   1   2      697.71      643.07     22.45 o 
   3   1   2       35.32       27.80      3.45 o 
   4   1   2      222.96      215.53     12.66 o 
   5   1   2       42.86       37.80      5.43 o 
   6   1   2      743.71      769.90     58.99 o 
   7   1   2        2.00        4.25      5.44 o 
   8   1   2       16.19        9.23     16.14 o 
  -9   2   2      217.08      213.87     31.57 o 
  -8   2   2       62.49       52.01     27.84 o 
  -7   2   2      105.98      106.13     12.14 o 
  -6   2   2      756.24      809.61     44.21 o 
  -5   2   2      379.19      379.19     19.55 o 
  -4   2   2       75.15       88.46      6.99 o 
  -3   2   2      135.70      119.35      4.50 o 
  -2   2   2      940.41     1064.73     48.90 o 
  -1   2   2     2955.81     2939.07     63.08 o 
   0   2   2       92.51       86.00      3.96 o 
   1   2   2     1112.77     1199.67     25.48 o 
   2   2   2     2873.52     3097.14    305.25 o 
   3   2   2     1912.44     2107.19     69.40 o 
   4   2   2        6.74       11.99      8.26 o 
   5   2   2       70.76       74.89     11.13 o 
   6   2   2      337.58      347.15     27.10 o 
   7   2   2      317.10      332.69     34.22 o 
   8   2   2        0.70        2.99     11.63 o 
  -9   3   2      114.32      113.58     20.19 o 
  -8   3   2        1.48        1.03      5.65 o 
  -7   3   2      533.39      559.68     30.72 o 
  -6   3   2     2225.21     2266.62     68.77 o 
  -5   3   2     1024.58      976.99     55.66 o 
  -4   3   2      269.21      245.29      7.48 o 
  -3   3   2     2074.20     2082.53     54.74 o 
  -2   3   2     1781.14     1683.88     24.61 o 
  -1   3   2      105.35      107.42      5.50 o 
   0   3   2     1145.66     1154.65     33.00 o 
   1   3   2     1993.83     1979.35     53.28 o 
   2   3   2        9.46       12.12     10.67 o 
   3   3   2      484.62      488.00     34.71 o 
   4   3   2      427.97      435.06     31.56 o 
   5   3   2      397.99      405.79     43.94 o 
   6   3   2      548.30      518.59     47.99 o 
   7   3   2      420.27      432.07     57.79 o 
  -9   4   2      218.81      211.90     33.07 o 
  -8   4   2       47.92       74.06     16.54 o 
  -7   4   2       23.57       28.77     17.74 o 
  -6   4   2     1327.27     1362.92     69.92 o 
  -5   4   2      489.94      462.68     25.24 o 
  -4   4   2      258.64      225.57     10.57 o 
  -3   4   2     1800.34     1887.76     60.61 o 
  -2   4   2      855.60      870.32     28.20 o 
  -1   4   2     1902.71     1938.58     54.16 o 
   0   4   2      892.57      933.72     29.45 o 
   1   4   2        1.29        2.78      1.61 o 
   2   4   2      479.71      485.78     25.40 o 
   3   4   2      966.41      938.48     42.66 o 
   4   4   2       67.16       87.10     18.21 o 
   5   4   2        3.84        6.69      8.10 o 
   6   4   2       94.55       98.13     23.74 o 
   7   4   2      158.43      158.83     19.84 o 
  -9   5   2       76.62       91.47     31.51 o 
  -8   5   2      231.82      237.23     25.17 o 
  -7   5   2        6.63       16.38     11.45 o 
  -6   5   2       12.39       14.81     10.11 o 
  -5   5   2     1956.30     1781.06     58.35 o 
  -4   5   2      954.69      865.92     54.35 o 
  -3   5   2       15.60       13.98      7.18 o 
  -2   5   2      522.27      519.08     37.18 o 
  -1   5   2      876.12      953.09     40.12 o 
   0   5   2       13.58       17.98      8.17 o 
   1   5   2      314.30      308.69     20.09 o 
   2   5   2      411.77      421.97     16.78 o 
   3   5   2       55.11       57.90     40.82 o 
   4   5   2       54.29       48.17     19.11 o 
   5   5   2       72.03       69.93     15.03 o 
   6   5   2      536.97      558.27     47.40 o 
  -9   6   2      211.46      239.09     26.03 o 
  -8   6   2       89.59      111.03     21.25 o 
  -7   6   2       66.34       69.49     15.76 o 
  -6   6   2        4.63        5.60      4.78 o 
  -5   6   2      285.44      281.02     13.94 o 
  -4   6   2       64.87       74.62      8.58 o 
  -3   6   2     2008.03     1949.14    122.08 o 
  -2   6   2      196.95      183.86     19.71 o 
  -1   6   2      295.38      318.11     26.37 o 
   0   6   2      548.33      544.01     23.83 o 
   1   6   2      491.55      427.37     41.57 o 
   2   6   2      791.87      797.42     33.51 o 
   3   6   2       97.33       97.47     21.79 o 
   4   6   2       53.42       55.45     17.43 o 
   5   6   2       76.51       83.82     16.87 o 
   6   6   2      326.42      343.56     46.76 o 
  -9   7   2       86.06       76.25     17.82 o 
  -8   7   2       37.18       34.91     33.01 o 
  -7   7   2      409.53      447.92     40.88 o 
  -6   7   2       32.60       25.19     26.37 o 
  -5   7   2      103.39      100.22     11.90 o 
  -4   7   2      898.10      941.74     73.33 o 
  -3   7   2      910.77      921.57     44.02 o 
  -2   7   2       57.57       75.06     17.07 o 
  -1   7   2      264.60      278.12     25.39 o 
   0   7   2      581.16      624.36     33.88 o 
   1   7   2      161.92      156.89     14.48 o 
   2   7   2        1.94        3.14      6.07 o 
   3   7   2       28.04       28.34     23.86 o 
   4   7   2        6.58       10.74     14.03 o 
   5   7   2       75.91       64.65     17.43 o 
  -8   8   2      182.36      201.21     29.73 o 
  -7   8   2       18.20       20.39     27.42 o 
  -6   8   2        1.41        3.27      5.78 o 
  -5   8   2      160.86      150.54     14.43 o 
  -4   8   2        3.79       23.33     15.17 o 
  -3   8   2      556.81      587.40     30.67 o 
  -2   8   2        1.11        2.34      4.76 o 
  -1   8   2       62.38       53.09     14.26 o 
   0   8   2       46.10       66.69     13.70 o 
   1   8   2      139.13      115.23     13.96 o 
   2   8   2       62.53       45.78     47.57 o 
   3   8   2      156.00      150.72     24.75 o 
   4   8   2       25.10       14.56     22.14 o 
  -8   9   2      133.32      129.23     23.65 o 
  -7   9   2       27.48       17.61     21.24 o 
  -6   9   2       85.25      102.47     19.62 o 
  -5   9   2       13.26       11.78     10.87 o 
  -4   9   2      200.65      198.27     18.50 o 
  -3   9   2       17.66       19.68     15.98 o 
  -2   9   2       59.94       53.20     15.50 o 
  -1   9   2       81.70       69.43     13.65 o 
   0   9   2      125.37      117.51     13.68 o 
   1   9   2      201.47      181.77     28.74 o 
   2   9   2        0.57        4.41      9.91 o 
   3   9   2       45.03       21.00     33.95 o 
  -7  10   2       10.20       12.05     13.98 o 
  -6  10   2      137.17      161.55     25.19 o 
  -5  10   2       18.50       15.55     16.62 o 
  -4  10   2        6.90        8.02      8.70 o 
  -3  10   2      123.00      127.39     18.86 o 
  -2  10   2       88.89       79.46     21.89 o 
  -1  10   2        0.72        2.64      4.40 o 
   0  10   2       47.16       43.81     40.69 o 
   1  10   2       85.91       89.83     25.79 o 
  -5  11   2       93.07       91.55     19.39 o 
  -4  11   2       43.47       37.80     28.99 o 
  -3  11   2       32.31       28.38     35.28 o 
  -2  11   2        2.25        3.08      6.76 o 
  -1  11   2      124.42      128.20     28.84 o 
   0 -11   3       17.91       18.15     35.37 o 
   1 -11   3        6.77        6.83     13.71 o 
   2 -11   3       11.33        4.32     12.85 o 
   3 -11   3       62.24       51.67     35.73 o 
   4 -11   3       66.91       83.14     26.09 o 
  -2 -10   3       58.80       40.51     83.17 o 
  -1 -10   3      205.27      203.15     42.20 o 
   0 -10   3      135.95      119.97     19.58 o 
   1 -10   3       94.90       83.24     21.25 o 
   2 -10   3       15.98       18.08     28.49 o 
   3 -10   3      156.67      167.68     35.13 o 
   4 -10   3      108.16      110.20     23.77 o 
   5 -10   3        4.00        0.48     10.05 o 
   6 -10   3       24.22       15.26     24.77 o 
  -4  -9   3       39.72       23.30     70.28 o 
  -3  -9   3       22.30        4.73     22.11 o 
  -2  -9   3      138.21      144.03     19.86 o 
  -1  -9   3      114.80      111.05     19.99 o 
   0  -9   3       40.08       35.31     33.59 o 
   1  -9   3        0.76        1.49      5.74 o 
   2  -9   3       38.82       32.18     27.52 o 
   3  -9   3      135.41      113.65     18.95 o 
   4  -9   3      183.08      160.33     22.80 o 
   5  -9   3      243.77      239.40     46.77 o 
   6  -9   3      269.27      264.27     41.44 o 
   7  -9   3      129.93      149.49     27.21 o 
  -5  -8   3       47.71       14.37     96.28 o 
  -4  -8   3      320.02      296.79     66.80 o 
  -3  -8   3      185.40      197.98     43.55 o 
  -2  -8   3        1.16        3.15     12.17 o 
  -1  -8   3      183.83      179.38     23.20 o 
   0  -8   3      799.97      791.96     67.74 o 
   1  -8   3       39.56       49.92     14.50 o 
   2  -8   3      211.90      189.44     23.87 o 
   3  -8   3      251.58      229.95     23.59 o 
   4  -8   3      154.10      161.34     21.24 o 
   5  -8   3       73.63       63.88     18.40 o 
   6  -8   3      172.62      147.73     25.79 o 
   7  -8   3      117.79      124.00     21.27 o 
  -6  -7   3        0.62        1.83      9.05 o 
  -5  -7   3      100.14      109.01     36.65 o 
  -4  -7   3      480.16      446.24     63.30 o 
  -3  -7   3      347.53      332.84     31.32 o 
  -2  -7   3       25.49       12.10     13.53 o 
  -1  -7   3      317.74      342.41     29.09 o 
   0  -7   3      734.74      747.60     48.39 o 
   1  -7   3        1.02        8.02     10.19 o 
   2  -7   3       79.45       86.33     21.20 o 
   3  -7   3      320.88      295.57     25.82 o 
   4  -7   3      243.61      251.65     27.61 o 
   5  -7   3       76.48       69.73     18.47 o 
   6  -7   3      788.16      761.33     58.44 o 
   7  -7   3      155.97      188.84     34.08 o 
   8  -7   3       16.50       14.04     28.76 o 
  -6  -6   3      107.28      130.70     40.30 o 
  -5  -6   3       62.12       71.13     73.01 o 
  -4  -6   3       36.54       27.51     10.76 o 
  -3  -6   3     1641.95     1781.00     89.26 o 
  -2  -6   3      179.26      204.89     20.08 o 
  -1  -6   3      232.06      218.04     20.35 o 
   0  -6   3      183.47      176.46     18.35 o 
   1  -6   3      954.80      987.62     55.75 o 
   2  -6   3     1753.16     1786.46     51.47 o 
   3  -6   3      472.56      491.85     28.07 o 
   4  -6   3        4.00        5.84      5.20 o 
   5  -6   3       40.33       45.71      7.78 o 
   6  -6   3     1067.00      980.48     68.72 o 
   7  -6   3      344.26      335.27     37.73 o 
   8  -6   3      137.53      125.25     19.24 o 
  -7  -5   3      295.11      282.30     41.04 o 
  -6  -5   3       99.08       93.41     27.32 o 
  -5  -5   3      118.28      149.48     33.48 o 
  -4  -5   3       67.47       77.49     67.47 o 
  -3  -5   3     2346.73     2276.75     94.09 o 
  -2  -5   3      733.56      813.24     76.03 o 
  -1  -5   3       27.29       54.27     32.59 o 
   0  -5   3      701.52      686.91     34.98 o 
   1  -5   3     4051.50     4031.28    145.40 o 
   2  -5   3       21.87       45.63      8.82 o 
   3  -5   3       18.28       32.60     19.96 o 
   4  -5   3     1500.17     1526.19     43.28 o 
   5  -5   3       30.88       35.04      9.38 o 
   6  -5   3        5.65       11.69      9.70 o 
   7  -5   3      280.40      301.45     30.39 o 
   8  -5   3      238.58      260.25     39.05 o 
  -8  -4   3       56.70       47.90     62.21 o 
  -7  -4   3        5.98        2.89      9.34 o 
  -6  -4   3      148.78      143.53     24.73 o 
  -5  -4   3        2.82        3.36      5.98 o 
  -4  -4   3        6.99       13.31     23.29 o 
  -3  -4   3      455.88      473.74     53.35 o 
  -2  -4   3      331.50      316.12     32.15 o 
  -1  -4   3       41.48       48.10     28.44 o 
   0  -4   3      249.34      223.73     23.12 o 
   1  -4   3      179.59      147.88     14.94 o 
   2  -4   3     1233.11     1193.01     42.86 o 
   3  -4   3      861.33      871.32     29.56 o 
   4  -4   3       12.05       15.94      8.62 o 
   5  -4   3       58.62       53.62      5.87 o 
   6  -4   3      163.21      168.55     14.73 o 
   7  -4   3      161.68      186.61     23.69 o 
   8  -4   3       27.75       21.34     28.35 o 
  -8  -3   3       49.59       57.66     18.36 o 
  -7  -3   3        4.07       12.98     23.51 o 
  -6  -3   3       31.36       30.43     30.87 o 
  -5  -3   3      111.04      101.84     21.40 o 
  -4  -3   3      247.01      235.13     22.76 o 
  -3  -3   3       25.30       44.86     22.77 o 
  -2  -3   3      614.04      577.93     21.83 o 
  -1  -3   3       44.28       38.01      7.28 o 
   0  -3   3      144.23      113.74      7.87 o 
   1  -3   3      863.95      798.09     19.66 o 
   2  -3   3      469.49      447.49     18.28 o 
   3  -3   3       25.45       32.17      8.62 o 
   4  -3   3      227.40      222.55     12.05 o 
   5  -3   3       88.26       88.19      7.57 o 
   6  -3   3       22.61       27.67      5.85 o 
   7  -3   3        0.99        1.63      6.00 o 
   8  -3   3       51.79       39.89     46.45 o 
  -9  -2   3       21.66       16.46     16.27 o 
  -8  -2   3      554.07      513.63    108.58 o 
  -7  -2   3       27.51       17.59     31.25 o 
  -6  -2   3       35.96       42.31     51.36 o 
  -5  -2   3       17.12        6.22      8.27 o 
  -4  -2   3       56.59       52.06     11.12 o 
  -3  -2   3     1463.64     1430.51     44.06 o 
  -2  -2   3        3.92       10.32      5.05 o 
  -1  -2   3      931.33      949.59     17.12 o 
   0  -2   3     1813.96     1806.96     35.29 o 
   1  -2   3     3979.50     3761.45     48.81 o 
   2  -2   3      214.38      224.04      7.39 o 
   3  -2   3      479.67      540.91     18.26 o 
   4  -2   3      536.91      492.88     14.45 o 
   5  -2   3      470.69      434.25     34.70 o 
   6  -2   3       96.48       91.47      7.66 o 
   7  -2   3        1.23        0.75      4.13 o 
   8  -2   3      185.77      191.93     46.40 o 
  -9  -1   3      119.18      117.16     22.09 o 
  -8  -1   3      155.64      141.23     26.34 o 
  -7  -1   3      117.35      118.35     13.77 o 
  -6  -1   3      167.59      189.30     17.38 o 
  -5  -1   3      210.01      206.29     12.29 o 
  -4  -1   3       17.77       25.51      5.45 o 
  -3  -1   3      915.97      959.73     23.99 o 
  -2  -1   3      203.46      196.94      6.14 o 
  -1  -1   3     1168.82     1214.78     26.45 o 
   0  -1   3      688.27      755.53     26.82 o 
   1  -1   3     3607.35     3215.24     60.15 o 
   2  -1   3      196.23      248.49      7.79 o 
   3  -1   3      130.12      149.08      8.25 o 
   4  -1   3      657.41      646.49     27.32 o 
   5  -1   3      156.40      168.23     13.57 o 
   6  -1   3       19.34       16.08      6.84 o 
   7  -1   3        4.66        9.62     14.46 o 
   8  -1   3       13.91       20.26     23.44 o 
  -9   0   3        0.73        0.85      4.54 o 
  -8   0   3      512.06      512.20     39.52 o 
  -7   0   3      601.79      610.53     49.33 o 
  -6   0   3       40.41       36.11      6.81 o 
  -5   0   3        4.07        6.40      5.05 o 
  -4   0   3       18.60      122.31      6.47 o 
  -3   0   3     3925.63     4167.61     52.09 o 
  -2   0   3      728.85      749.16     10.53 o 
  -1   0   3     2883.43     2829.37    163.45 o 
   0   0   3       15.53       20.58      2.14 o 
   1   0   3     7044.69     6782.83    153.80 o 
   2   0   3       39.55       43.08      4.43 o 
   3   0   3      273.46      269.52     11.41 o 
   4   0   3      355.44      349.19     19.01 o 
   5   0   3     1255.20     1302.09     51.33 o 
   6   0   3      416.91      417.76     27.87 o 
   7   0   3        0.96       -0.05     10.88 o 
   8   0   3      161.47      186.82     33.38 o 
  -9   1   3        5.88       11.59     17.36 o 
  -8   1   3      229.11      240.13     28.22 o 
  -7   1   3      457.36      484.86     41.25 o 
  -6   1   3      413.75      440.50     20.13 o 
  -5   1   3      565.37      593.46     27.70 o 
  -4   1   3     1982.59     2033.44     58.59 o 
  -3   1   3      131.96      131.12      4.14 o 
  -2   1   3     1167.95     1105.64     12.95 o 
  -1   1   3    10294.09     9593.79     93.94 o 
   0   1   3     2032.14     1969.67     25.10 o 
   1   1   3      133.82      113.15      5.39 o 
   2   1   3      771.36      842.38     25.50 o 
   3   1   3     1032.07     1112.77     49.56 o 
   4   1   3     1177.32     1209.20     30.52 o 
   5   1   3      430.04      435.92     38.89 o 
   6   1   3      162.16      163.96     17.07 o 
   7   1   3      280.19      260.00     27.10 o 
   8   1   3       82.22       74.32     20.36 o 
  -9   2   3      148.89      165.31     25.91 o 
  -8   2   3      333.37      315.23     30.28 o 
  -7   2   3      182.67      196.89     17.28 o 
  -6   2   3     2178.65     2226.85     62.44 o 
  -5   2   3     1059.42     1097.02     60.11 o 
  -4   2   3      465.64      430.83     12.57 o 
  -3   2   3     1054.97     1013.89     25.94 o 
  -2   2   3     6516.26     6102.81    154.55 o 
  -1   2   3      915.59      951.16     14.43 o 
   0   2   3     1164.87     1149.53     17.60 o 
   1   2   3      899.06      931.29     23.10 o 
   2   2   3      259.70      228.41     11.06 o 
   3   2   3       65.10       67.55     11.36 o 
   4   2   3      574.98      552.83     34.45 o 
   5   2   3      348.27      320.03     21.86 o 
   6   2   3      314.37      334.40     31.07 o 
   7   2   3      136.45      126.76     15.39 o 
   8   2   3      101.08      104.80     26.51 o 
  -9   3   3      121.78      115.03     16.63 o 
  -8   3   3       59.53       36.61     28.46 o 
  -7   3   3        4.80        7.63      8.79 o 
  -6   3   3     2193.64     2202.32     68.12 o 
  -5   3   3       42.42       37.75     23.63 o 
  -4   3   3      113.08       89.04      8.32 o 
  -3   3   3      296.18      282.96     12.51 o 
  -2   3   3     2183.41     2514.89    111.97 o 
  -1   3   3      204.31      210.76      7.89 o 
   0   3   3     1745.98     1743.49     22.50 o 
   1   3   3      724.03      717.27     22.91 o 
   2   3   3       32.71       41.61      6.09 o 
   3   3   3       15.29       21.24     15.29 o 
   4   3   3      970.46      895.46     45.43 o 
   5   3   3      228.18      235.17     25.17 o 
   6   3   3       91.53       75.15     15.07 o 
   7   3   3      234.70      237.09     24.62 o 
  -9   4   3      187.56      201.45     31.35 o 
  -8   4   3      170.39      185.20     22.04 o 
  -7   4   3      116.38      110.53     14.91 o 
  -6   4   3      204.66      212.63     18.43 o 
  -5   4   3     2877.63     2968.19    137.77 o 
  -4   4   3      742.66      807.30     24.87 o 
  -3   4   3      128.71      173.47     16.87 o 
  -2   4   3     1082.59     1118.07     35.21 o 
  -1   4   3     1438.65     1489.22     43.84 o 
   0   4   3      249.10      227.58     11.40 o 
   1   4   3      628.43      641.70     17.84 o 
   2   4   3       52.49       59.89     24.94 o 
   3   4   3      345.23      414.39     32.23 o 
   4   4   3      151.28      183.64     20.92 o 
   5   4   3      235.30      196.74     19.47 o 
   6   4   3       10.77        7.65      8.48 o 
   7   4   3      209.52      209.52     27.51 o 
  -9   5   3       87.62       92.87     18.63 o 
  -8   5   3       23.55       27.61     21.25 o 
  -7   5   3       10.77        8.00      7.71 o 
  -6   5   3      299.71      294.64     22.46 o 
  -5   5   3      713.40      736.22     34.90 o 
  -4   5   3        1.40        4.06      5.31 o 
  -3   5   3        3.09        5.33      4.58 o 
  -2   5   3     1301.60     1381.82     39.30 o 
  -1   5   3     2610.26     2806.15     67.84 o 
   0   5   3       60.75       53.74      6.64 o 
   1   5   3      727.46      778.51     25.25 o 
   2   5   3      623.29      608.14     41.66 o 
   3   5   3        0.91        1.02      9.20 o 
   4   5   3       56.07       54.56     16.38 o 
   5   5   3      649.01      567.02     55.53 o 
   6   5   3       11.25        4.59      6.21 o 
  -9   6   3       51.33       43.42     14.03 o 
  -8   6   3       99.21       84.85     13.77 o 
  -7   6   3       14.06        6.54      6.31 o 
  -6   6   3       36.36       45.20     30.00 o 
  -5   6   3      575.09      561.42     25.17 o 
  -4   6   3      350.03      380.32     22.57 o 
  -3   6   3       27.68       32.36     18.24 o 
  -2   6   3       78.37      105.21     10.73 o 
  -1   6   3       41.64       54.23     12.15 o 
   0   6   3       79.57       80.39     13.05 o 
   1   6   3      138.96      130.83     11.89 o 
   2   6   3        1.93       17.44     12.19 o 
   3   6   3        2.66        2.02     14.89 o 
   4   6   3        1.76        4.86      6.11 o 
   5   6   3        0.63        1.85      6.31 o 
  -9   7   3       53.57       65.64     30.97 o 
  -8   7   3       14.33        9.04     12.56 o 
  -7   7   3       23.76       27.54     24.88 o 
  -6   7   3      194.29      186.44     22.77 o 
  -5   7   3       17.85       14.81      7.86 o 
  -4   7   3       18.75       13.37      9.18 o 
  -3   7   3        1.13        0.89      5.88 o 
  -2   7   3      423.64      407.06     24.33 o 
  -1   7   3       83.51       85.89     17.54 o 
   0   7   3      128.61      140.05     14.06 o 
   1   7   3        6.45        9.39      7.19 o 
   2   7   3     1001.58     1048.09     61.26 o 
   3   7   3       70.89       69.65     20.75 o 
   4   7   3        4.03        3.04     10.40 o 
   5   7   3       40.92       32.39     44.41 o 
  -8   8   3       35.22       26.58     25.18 o 
  -7   8   3      240.04      247.73     43.05 o 
  -6   8   3       45.23       41.46     28.77 o 
  -5   8   3      235.42      233.48     20.81 o 
  -4   8   3      353.82      362.38     30.22 o 
  -3   8   3       18.90       18.07     18.03 o 
  -2   8   3      783.26      762.20     53.06 o 
  -1   8   3       28.17       28.63     17.56 o 
   0   8   3       48.84       49.08     11.25 o 
   1   8   3      109.17      104.71     23.33 o 
   2   8   3      512.28      507.58     55.55 o 
   3   8   3       23.55       18.71     28.24 o 
   4   8   3       22.41       19.36     27.13 o 
  -8   9   3      207.51      201.10     30.23 o 
  -7   9   3      175.77      178.05     26.58 o 
  -6   9   3       33.73       35.45     32.80 o 
  -5   9   3       96.67       91.94     15.35 o 
  -4   9   3       13.40       10.25      8.73 o 
  -3   9   3        0.87        5.87      7.19 o 
  -2   9   3      104.11      111.45     16.53 o 
  -1   9   3      100.54      104.30     14.09 o 
   0   9   3       23.11       23.15     16.99 o 
   1   9   3        0.68        2.91     13.85 o 
   2   9   3      302.42      322.62     38.01 o 
  -7  10   3      100.34       95.84     20.01 o 
  -6  10   3       85.48       85.30     25.52 o 
  -5  10   3      163.40      156.55     22.63 o 
  -4  10   3       64.23       67.20     35.95 o 
  -3  10   3       37.93       36.96     35.40 o 
  -2  10   3      252.62      234.55     33.90 o 
  -1  10   3      109.61      100.13     16.99 o 
   0  10   3       12.17        8.78     14.94 o 
   1  10   3       50.83       35.82     52.41 o 
  -5  11   3        9.17       11.86     16.28 o 
  -4  11   3      148.33      137.06     19.47 o 
  -3  11   3      281.86      267.22     28.95 o 
  -2  11   3        4.77        4.52      8.58 o 
  -1  11   3        3.17        4.89     10.01 o 
   0 -11   4        5.09        4.99     11.55 o 
   1 -11   4       89.71       81.11     28.47 o 
   2 -11   4       31.98       26.56     38.80 o 
   3 -11   4       67.18       68.53     21.95 o 
  -2 -10   4      162.40      179.13     47.39 o 
  -1 -10   4       23.27       12.08     22.58 o 
   0 -10   4      112.24      120.04     25.21 o 
   1 -10   4       66.41       63.90     19.67 o 
   2 -10   4       43.17       44.45     49.05 o 
   3 -10   4        7.97        6.50      8.71 o 
   4 -10   4      208.36      200.06     35.69 o 
   5 -10   4      384.59      340.42     47.98 o 
  -4  -9   4       89.90       49.99    117.37 o 
  -3  -9   4        4.16        3.19     12.47 o 
  -2  -9   4      307.17      313.19     52.07 o 
  -1  -9   4      295.10      258.32     36.02 o 
   0  -9   4        2.06        2.43      7.58 o 
   1  -9   4       76.82       79.37     23.61 o 
   2  -9   4      188.25      217.12     27.77 o 
   3  -9   4        2.52        3.22      6.50 o 
   4  -9   4      108.50      105.90     19.86 o 
   5  -9   4      287.11      284.60     48.76 o 
   6  -9   4        8.37        6.09     10.65 o 
  -5  -8   4      146.66      157.41     40.38 o 
  -4  -8   4      537.36      521.38    107.53 o 
  -3  -8   4       74.08       67.40     13.10 o 
  -2  -8   4       11.30        5.65      9.75 o 
  -1  -8   4       64.16       79.33     20.96 o 
   0  -8   4      666.91      762.84     67.12 o 
   1  -8   4      387.68      387.91     40.38 o 
   2  -8   4      213.16      193.06     25.28 o 
   3  -8   4      142.93      131.22     17.38 o 
   4  -8   4       76.26       78.43     20.31 o 
   5  -8   4      507.89      495.97     44.94 o 
   6  -8   4      169.72      169.98     35.29 o 
   7  -8   4      186.36      156.96     31.57 o 
  -6  -7   4       23.60       12.84     48.99 o 
  -5  -7   4       37.98       33.77     93.37 o 
  -4  -7   4      400.44      392.83     59.62 o 
  -3  -7   4       45.52       44.48     21.89 o 
  -2  -7   4       84.55       88.47     18.46 o 
  -1  -7   4     1277.53     1340.18     63.84 o 
   0  -7   4      350.13      342.11     29.39 o 
   1  -7   4      144.13      151.84     16.61 o 
   2  -7   4      248.18      223.92     18.99 o 
   3  -7   4      900.97      893.37     40.01 o 
   4  -7   4       12.44       12.76     13.17 o 
   5  -7   4      187.75      210.24     22.33 o 
   6  -7   4       41.13       38.64     39.22 o 
   7  -7   4      376.47      315.86     49.37 o 
  -6  -6   4       56.56       28.15     83.88 o 
  -5  -6   4      180.35      214.05     40.20 o 
  -4  -6   4      184.21      186.75     37.21 o 
  -3  -6   4        7.49        5.14     14.79 o 
  -2  -6   4      313.30      331.13     40.92 o 
  -1  -6   4       29.32       31.68     29.48 o 
   0  -6   4      228.26      231.18     18.44 o 
   1  -6   4      551.88      569.08     28.62 o 
   2  -6   4       25.23       25.40     14.80 o 
   3  -6   4        2.73        2.67      4.11 o 
   4  -6   4       51.58       43.08      9.13 o 
   5  -6   4       31.12       47.26      9.00 o 
   6  -6   4        4.75       15.63     16.18 o 
   7  -6   4       87.30       81.93     15.87 o 
   8  -6   4       45.02       48.59     17.56 o 
  -7  -5   4       19.38        7.91     17.33 o 
  -6  -5   4        3.67        1.78     11.26 o 
  -5  -5   4        1.59        7.53     14.73 o 
  -4  -5   4        3.48        5.81      7.97 o 
  -3  -5   4       30.11       31.17     40.22 o 
  -2  -5   4      121.25       96.70     15.03 o 
  -1  -5   4       93.40       82.56     17.09 o 
   0  -5   4      232.86      276.19     22.64 o 
   1  -5   4        7.97       13.63     10.38 o 
   2  -5   4      847.65      903.46     45.50 o 
   3  -5   4       39.99       35.66     10.05 o 
   4  -5   4      300.87      296.77     19.82 o 
   5  -5   4        2.26        2.97      4.25 o 
   6  -5   4       19.08       13.29     10.76 o 
   7  -5   4      150.16      153.99     22.25 o 
   8  -5   4      132.69      132.09     19.29 o 
  -8  -4   4       12.64        4.32     10.52 o 
  -7  -4   4        0.62        1.76      5.65 o 
  -6  -4   4        1.63       -0.13     10.65 o 
  -5  -4   4      885.48      955.12    108.64 o 
  -4  -4   4      184.73      178.27     31.68 o 
  -3  -4   4      199.73      198.86     26.39 o 
  -2  -4   4      371.01      418.52     28.47 o 
  -1  -4   4     1008.47     1056.08     41.77 o 
   0  -4   4     1253.42     1406.29    121.50 o 
   1  -4   4        3.61        2.36      5.11 o 
   2  -4   4      254.01      253.52     14.53 o 
   3  -4   4      496.12      483.82     28.05 o 
   4  -4   4      508.03      550.70     23.45 o 
   5  -4   4       40.22       35.81      7.28 o 
   6  -4   4       58.17       74.88      9.32 o 
   7  -4   4      318.26      326.07     35.60 o 
   8  -4   4       88.65      104.39     19.95 o 
  -8  -3   4       90.50      116.56     24.15 o 
  -7  -3   4      249.51      256.56     35.79 o 
  -6  -3   4       17.07       12.83     23.60 o 
  -5  -3   4        5.26        6.42     18.08 o 
  -4  -3   4      182.77      199.52     25.90 o 
  -3  -3   4      125.06      135.48     20.62 o 
  -2  -3   4        6.18        5.61      4.57 o 
  -1  -3   4      146.65      142.16     10.52 o 
   0  -3   4      286.65      285.98     14.04 o 
   1  -3   4        2.28        5.09      3.23 o 
   2  -3   4     1980.80     2099.30     82.58 o 
   3  -3   4      962.23      978.45     28.93 o 
   4  -3   4      120.48      117.69      9.72 o 
   5  -3   4      316.68      314.66     17.41 o 
   6  -3   4        4.71        4.14      4.70 o 
   7  -3   4      123.57      133.87     16.83 o 
   8  -3   4       30.88       35.24     49.44 o 
  -9  -2   4       99.04       90.83     18.69 o 
  -8  -2   4      211.50      191.73     44.88 o 
  -7  -2   4        1.38        1.79     10.22 o 
  -6  -2   4        4.84       11.47     20.31 o 
  -5  -2   4      985.24     1039.62     76.45 o 
  -4  -2   4      749.10      862.41     52.30 o 
  -3  -2   4      529.44      620.70     22.52 o 
  -2  -2   4      749.11      754.25     30.00 o 
  -1  -2   4      783.79      730.29     21.61 o 
   0  -2   4       26.39       27.16      2.97 o 
   1  -2   4      532.44      548.41     14.38 o 
   2  -2   4      249.69      247.42     12.28 o 
   3  -2   4      532.27      474.77     20.63 o 
   4  -2   4      324.70      311.45     19.24 o 
   5  -2   4      163.60      158.99     11.63 o 
   6  -2   4        1.78        1.66      3.29 o 
   7  -2   4      507.87      500.17     55.71 o 
   8  -2   4       38.50       44.32     61.71 o 
  -9  -1   4       39.70       42.65     38.25 o 
  -8  -1   4      587.64      573.64     73.78 o 
  -7  -1   4      380.88      364.04     27.58 o 
  -6  -1   4      485.68      507.63     30.20 o 
  -5  -1   4       21.09       15.78     10.60 o 
  -4  -1   4      309.58      312.92     11.01 o 
  -3  -1   4     1488.70     1477.15     38.21 o 
  -2  -1   4     2178.95     2277.36     56.01 o 
  -1  -1   4        3.84        6.13      1.47 o 
   0  -1   4       59.74       48.20      3.05 o 
   1  -1   4      839.06      865.30     13.47 o 
   2  -1   4     3483.94     3671.07    294.21 o 
   3  -1   4      844.29      947.80     26.60 o 
   4  -1   4      535.53      509.88     19.02 o 
   5  -1   4     1591.79     1637.92     41.46 o 
   6  -1   4      236.93      268.85     20.08 o 
   7  -1   4      153.18      173.96    100.08 o 
   8  -1   4      442.48      432.35     51.97 o 
  -9   0   4       53.75       34.07     46.63 o 
  -8   0   4      211.90      225.49     22.58 o 
  -7   0   4     1994.60     2061.52     64.67 o 
  -6   0   4       59.27       47.32      6.84 o 
  -5   0   4      235.31      216.34     11.33 o 
  -4   0   4     3545.71     3522.19     56.76 o 
  -3   0   4     1541.10     1657.14     44.98 o 
  -2   0   4      679.31      703.69     24.26 o 
  -1   0   4     3414.58     3464.90     80.06 o 
   0   0   4     1088.15     1050.40     24.68 o 
   1   0   4      135.43      117.57      6.10 o 
   2   0   4     2009.15     1951.32     87.16 o 
   3   0   4      597.01      614.32     38.56 o 
   4   0   4      408.69      392.36     15.58 o 
   5   0   4       20.35       21.70     12.72 o 
   6   0   4      582.03      551.85     35.23 o 
   7   0   4      236.77      222.46     37.61 o 
   8   0   4       68.69       78.77     22.81 o 
  -9   1   4       10.90       18.45     21.64 o 
  -8   1   4      220.76      222.28     21.83 o 
  -7   1   4     1608.92     1544.01    111.88 o 
  -6   1   4        4.23        4.08      2.34 o 
  -5   1   4      257.63      243.26     11.30 o 
  -4   1   4      386.52      354.32      9.99 o 
  -3   1   4     2161.43     2380.03     77.80 o 
  -2   1   4        3.54        8.62      1.16 o 
  -1   1   4      804.29      833.78     10.62 o 
   0   1   4      115.79      108.31      5.35 o 
   1   1   4      921.25     1087.73     33.75 o 
   2   1   4     1133.38     1118.75     55.34 o 
   3   1   4      580.44      578.02     24.24 o 
   4   1   4       86.08       84.45      6.82 o 
   5   1   4       90.28       93.93      7.27 o 
   6   1   4      581.65      558.22     45.24 o 
   7   1   4        1.08        3.39     10.30 o 
   8   1   4      177.45      188.66     38.17 o 
  -9   2   4        7.98        2.97      4.51 o 
  -8   2   4      517.96      477.48     41.36 o 
  -7   2   4     1079.44     1115.30     82.89 o 
  -6   2   4      393.78      419.92     26.87 o 
  -5   2   4       16.89       15.71      5.42 o 
  -4   2   4       16.29       16.61      2.61 o 
  -3   2   4     2926.86     2961.44    183.37 o 
  -2   2   4     1484.30     1502.87     49.12 o 
  -1   2   4      343.76      325.33     10.05 o 
   0   2   4      140.10      138.21      7.07 o 
   1   2   4     1179.42     1112.06     38.80 o 
   2   2   4      340.24      403.00     16.79 o 
   3   2   4        2.67        4.29      2.94 o 
   4   2   4      472.39      494.91     39.36 o 
   5   2   4       33.01       48.26     19.00 o 
   6   2   4       63.15       69.69     13.38 o 
   7   2   4      177.05      152.51     36.57 o 
  -9   3   4       28.36       23.03     31.66 o 
  -8   3   4      193.50      213.18     24.15 o 
  -7   3   4      359.20      352.96     31.91 o 
  -6   3   4      131.67      145.59     16.86 o 
  -5   3   4       82.95       80.58      6.39 o 
  -4   3   4      492.40      478.45     12.75 o 
  -3   3   4     2295.59     2337.75     67.61 o 
  -2   3   4       79.86       80.97      5.49 o 
  -1   3   4        2.98        2.59      1.87 o 
   0   3   4     2620.72     2570.60    161.02 o 
   1   3   4      117.95      103.30      9.71 o 
   2   3   4      153.84      166.69     11.68 o 
   3   3   4       88.87       73.58     14.68 o 
   4   3   4      522.48      503.71     30.52 o 
   5   3   4       87.90       88.60     46.74 o 
   6   3   4        1.67        3.16      9.10 o 
   7   3   4       10.01        7.56      9.54 o 
  -9   4   4       10.41        2.83      9.44 o 
  -8   4   4        1.77        3.21      3.50 o 
  -7   4   4       10.13        9.76      8.83 o 
  -6   4   4      108.67      127.41     13.89 o 
  -5   4   4       24.17       21.41      5.32 o 
  -4   4   4      463.82      494.95     25.04 o 
  -3   4   4        4.67        9.61      5.05 o 
  -2   4   4       96.67      104.69     10.12 o 
  -1   4   4      628.00      654.18     25.92 o 
   0   4   4      327.23      344.52     13.89 o 
   1   4   4      233.00      212.72     12.58 o 
   2   4   4      228.37      220.03     11.03 o 
   3   4   4      223.35      193.89     18.99 o 
   4   4   4        1.56        6.30      8.45 o 
   5   4   4      128.55      128.17     27.21 o 
   6   4   4        2.11        1.76      5.07 o 
  -9   5   4       16.26       10.72     15.24 o 
  -8   5   4      332.27      348.12     37.83 o 
  -7   5   4       55.66       52.31     12.64 o 
  -6   5   4        2.83        1.25      2.07 o 
  -5   5   4        8.25       11.11      7.11 o 
  -4   5   4      396.75      405.82     18.46 o 
  -3   5   4      261.82      238.61     16.43 o 
  -2   5   4        8.32       27.85      9.83 o 
  -1   5   4       13.22       18.22     12.75 o 
   0   5   4      565.36      547.17     24.34 o 
   1   5   4      202.48      210.44     13.05 o 
   2   5   4        0.98        1.18      7.41 o 
   3   5   4        3.53        3.92      4.27 o 
   4   5   4       99.22       97.23     14.97 o 
   5   5   4      151.17      136.77     20.70 o 
   6   5   4       40.31       24.67     34.21 o 
  -9   6   4      139.69      144.18     20.10 o 
  -8   6   4       16.82       24.78     24.30 o 
  -7   6   4      167.00      159.48     18.35 o 
  -6   6   4       56.64       76.61      8.83 o 
  -5   6   4       53.76       61.54      9.96 o 
  -4   6   4      210.63      219.85     16.88 o 
  -3   6   4      697.50      751.99     36.75 o 
  -2   6   4       65.75       72.84     12.26 o 
  -1   6   4      533.24      557.35     30.23 o 
   0   6   4      638.43      640.14     33.25 o 
   1   6   4     1236.34     1283.86     47.00 o 
   2   6   4      341.84      370.38     52.30 o 
   3   6   4       19.63       17.64     25.59 o 
   4   6   4       67.29       70.03     20.70 o 
   5   6   4      200.48      209.10     25.42 o 
  -9   7   4      274.48      262.61     40.36 o 
  -8   7   4       33.32       23.25     31.38 o 
  -7   7   4      286.67      294.48     34.84 o 
  -6   7   4      232.13      219.53     26.40 o 
  -5   7   4      532.79      584.10     40.36 o 
  -4   7   4        1.38        8.41     10.43 o 
  -3   7   4      781.43      775.20     34.55 o 
  -2   7   4       48.31       49.17     21.89 o 
  -1   7   4      218.27      218.77     17.95 o 
   0   7   4       86.46       86.27     14.08 o 
   1   7   4      271.59      260.03     19.67 o 
   2   7   4       11.10       10.82     10.46 o 
   3   7   4      160.44      164.05     27.22 o 
   4   7   4       29.81       29.94     32.40 o 
  -8   8   4       69.84       70.27     19.31 o 
  -7   8   4      185.04      173.06     36.45 o 
  -6   8   4       53.36       68.99     16.87 o 
  -5   8   4       17.81       25.90     22.88 o 
  -4   8   4      221.81      227.54     19.67 o 
  -3   8   4      130.21      121.15     20.90 o 
  -2   8   4      104.74       92.12     35.14 o 
  -1   8   4      200.73      209.38     19.47 o 
   0   8   4      209.76      206.69     20.07 o 
   1   8   4      148.56      148.19     23.27 o 
   2   8   4      199.43      221.71     41.17 o 
   3   8   4      122.53      113.27     21.98 o 
  -7   9   4        3.53        8.87     20.01 o 
  -6   9   4      369.70      359.36     59.30 o 
  -5   9   4      448.14      406.30     40.15 o 
  -4   9   4      313.73      338.21     27.91 o 
  -3   9   4        5.57        7.56      9.24 o 
  -2   9   4      324.42      333.40     30.68 o 
  -1   9   4      260.93      272.24     27.01 o 
   0   9   4      102.78      101.07     29.53 o 
   1   9   4        1.09        6.41     11.44 o 
   2   9   4       78.61       78.58     27.62 o 
  -6  10   4      761.38      825.54     83.81 o 
  -5  10   4        1.17        2.78      6.42 o 
  -4  10   4      124.54      122.64     20.04 o 
  -3  10   4      153.97      171.33     24.35 o 
  -2  10   4        1.68        7.29     10.33 o 
  -1  10   4        1.12        1.76     10.43 o 
   0  10   4      223.10      234.94     34.89 o 
  -4  11   4       22.46       16.99     25.54 o 
  -3  11   4      135.07      140.23     20.50 o 
   1 -11   5        0.60        1.33      9.02 o 
   2 -11   5      107.44       91.50     23.62 o 
  -2 -10   5      245.65      242.34     53.18 o 
  -1 -10   5      438.42      476.48     44.29 o 
   0 -10   5       20.08       12.72     23.14 o 
   1 -10   5        9.90       12.89     20.83 o 
   2 -10   5      238.83      228.43     37.79 o 
   3 -10   5        0.66        1.89      8.60 o 
   4 -10   5       46.47       46.16     19.69 o 
   5 -10   5      146.39      118.76     22.78 o 
  -3  -9   5      137.06      161.99     39.38 o 
  -2  -9   5       73.60       67.62     39.90 o 
  -1  -9   5       32.90       39.43     32.16 o 
   0  -9   5      164.07      179.23     27.11 o 
   1  -9   5       15.03       17.94     25.09 o 
   2  -9   5      254.69      242.87     29.87 o 
   3  -9   5       15.09       19.20     28.34 o 
   4  -9   5       52.88       50.73     49.04 o 
   5  -9   5      297.04      272.10     43.02 o 
   6  -9   5      187.42      178.12     34.09 o 
  -5  -8   5       23.11        8.70     58.91 o 
  -4  -8   5      108.23      103.87     38.03 o 
  -3  -8   5       29.73       39.54     15.90 o 
  -2  -8   5      191.84      187.55     24.19 o 
  -1  -8   5      228.95      223.22     29.18 o 
   0  -8   5      161.01      167.03     27.79 o 
   1  -8   5        5.28        9.72     18.50 o 
   2  -8   5      374.83      369.11     28.58 o 
   3  -8   5        3.31        2.72      4.90 o 
   4  -8   5        0.87        3.63      5.36 o 
   5  -8   5        0.82        1.24      6.71 o 
   6  -8   5      284.26      300.87     46.07 o 
   7  -8   5        1.58        1.60      8.03 o 
  -6  -7   5        1.55        0.71     15.59 o 
  -5  -7   5        2.38        3.08     11.57 o 
  -4  -7   5       13.71       11.36     28.73 o 
  -3  -7   5      192.83      189.12     35.83 o 
  -2  -7   5        3.75        3.98     10.05 o 
  -1  -7   5        0.92       -0.15     14.04 o 
   0  -7   5      141.98      142.61     16.52 o 
   1  -7   5       21.33       36.07     23.47 o 
   2  -7   5       28.76       27.24     20.35 o 
   3  -7   5       11.28       16.52     12.14 o 
   4  -7   5       47.81       33.03     26.91 o 
   5  -7   5       33.99       46.24     14.31 o 
   6  -7   5      288.97      254.03     44.37 o 
   7  -7   5       36.15       19.99     36.93 o 
  -5  -6   5       15.39        7.81     25.75 o 
  -4  -6   5       25.65       24.50     30.75 o 
  -3  -6   5      212.49      262.70     43.85 o 
  -2  -6   5       15.92       37.04     30.99 o 
  -1  -6   5      897.70      810.79     88.77 o 
   0  -6   5        1.47        1.91      4.47 o 
   1  -6   5      621.85      744.61     42.16 o 
   2  -6   5      608.77      625.78     35.74 o 
   3  -6   5      140.85      150.39     16.14 o 
   4  -6   5       14.96       12.75     11.92 o 
   5  -6   5      204.97      193.45     18.26 o 
   6  -6   5      238.23      231.24     29.51 o 
   7  -6   5        6.41        7.72     11.62 o 
  -7  -5   5       13.17        9.44     17.50 o 
  -6  -5   5       57.32       61.39     23.41 o 
  -5  -5   5      464.12      541.36     71.95 o 
  -4  -5   5       30.92       34.98     36.33 o 
  -3  -5   5      481.84      467.30     35.44 o 
  -2  -5   5        1.68        2.85      8.64 o 
  -1  -5   5      309.05      361.73     27.29 o 
   0  -5   5      191.45      170.55     24.33 o 
   1  -5   5      871.62      831.82     52.10 o 
   2  -5   5       57.74       52.84      8.91 o 
   3  -5   5      561.39      556.83     30.28 o 
   4  -5   5        5.37        8.38      7.04 o 
   5  -5   5       43.49       57.17     14.25 o 
   6  -5   5      436.55      439.81     30.66 o 
   7  -5   5        1.66        4.55      9.00 o 
   8  -5   5       25.59       22.66     33.15 o 
  -8  -4   5        2.83        1.22      6.55 o 
  -7  -4   5       91.83       96.82     19.61 o 
  -6  -4   5      234.67      184.77     24.69 o 
  -5  -4   5       29.09       26.23     29.03 o 
  -4  -4   5       98.72       93.54     21.61 o 
  -3  -4   5      354.30      327.10     25.09 o 
  -2  -4   5      219.69      235.17     23.06 o 
  -1  -4   5      211.69      189.77     25.60 o 
   0  -4   5     1302.51     1207.13     81.83 o 
   1  -4   5      408.67      456.26     25.43 o 
   2  -4   5      128.30      120.28     13.67 o 
   3  -4   5      266.81      266.65     16.92 o 
   4  -4   5      673.45      754.20     36.84 o 
   5  -4   5      167.20      172.25     15.45 o 
   6  -4   5      241.57      242.22     20.54 o 
   7  -4   5        7.12       10.07     13.85 o 
   8  -4   5        1.08        3.39     18.49 o 
  -8  -3   5      286.56      292.68     38.61 o 
  -7  -3   5       15.14        5.55      8.51 o 
  -6  -3   5       95.00       94.30     17.04 o 
  -5  -3   5      749.13      826.95     66.26 o 
  -4  -3   5     1174.64     1171.60     48.22 o 
  -3  -3   5       98.48      107.25     13.92 o 
  -2  -3   5      252.67      252.57     13.26 o 
  -1  -3   5      191.88      185.96     17.96 o 
   0  -3   5     2073.15     2190.86    107.12 o 
   1  -3   5       82.67       82.67     12.52 o 
   2  -3   5      493.97      507.43     26.01 o 
   3  -3   5     1323.00     1313.28     61.51 o 
   4  -3   5      596.13      601.10     29.88 o 
   5  -3   5        2.71        5.31      4.09 o 
   6  -3   5      877.09      842.87     53.13 o 
   7  -3   5      373.54      344.31     53.31 o 
   8  -3   5      164.30      175.98     54.37 o 
  -8  -2   5      562.39      466.56     97.94 o 
  -7  -2   5        8.76       10.99     22.96 o 
  -6  -2   5      462.03      505.49     59.21 o 
  -5  -2   5      629.45      620.67     42.07 o 
  -4  -2   5      719.95      788.13     54.51 o 
  -3  -2   5      417.94      387.18     16.06 o 
  -2  -2   5      756.33      707.21     27.82 o 
  -1  -2   5      305.23      287.68     13.07 o 
   0  -2   5      686.17      642.95     23.28 o 
   1  -2   5     1837.52     2007.35     66.34 o 
   2  -2   5     1735.91     1888.92     97.08 o 
   3  -2   5       72.17       68.11      9.07 o 
   4  -2   5      724.97      718.17     32.36 o 
   5  -2   5     1676.44     1634.68     38.53 o 
   6  -2   5      273.88      266.48     20.42 o 
   7  -2   5       44.77       44.19     40.97 o 
   8  -2   5      147.76      129.91     28.23 o 
  -9  -1   5       78.19       60.36     14.65 o 
  -8  -1   5      260.38      247.45     27.78 o 
  -7  -1   5       20.70       20.56     14.04 o 
  -6  -1   5      126.06      133.47     13.16 o 
  -5  -1   5      863.62      927.11     37.64 o 
  -4  -1   5     1007.15     1006.42     27.41 o 
  -3  -1   5      528.17      607.46     17.90 o 
  -2  -1   5      406.87      423.27     16.37 o 
  -1  -1   5      505.53      553.28     10.01 o 
   0  -1   5        7.09        3.25      2.58 o 
   1  -1   5      533.71      518.11     19.87 o 
   2  -1   5      102.29      105.07     13.76 o 
   3  -1   5     1403.89     1541.76     56.57 o 
   4  -1   5       22.49       22.59     13.56 o 
   5  -1   5        1.08        2.35      2.59 o 
   6  -1   5       89.82       92.85      9.96 o 
   7  -1   5      365.29      375.39     83.42 o 
   8  -1   5       90.49       76.82     20.20 o 
  -9   0   5        5.00        4.18     10.44 o 
  -8   0   5      328.17      356.11     36.50 o 
  -7   0   5       89.68      106.47     17.14 o 
  -6   0   5       69.49       86.46     11.99 o 
  -5   0   5       10.59        9.30      5.26 o 
  -4   0   5      868.72      863.54     19.07 o 
  -3   0   5      455.49      447.05     12.91 o 
  -2   0   5      634.17      775.59     28.61 o 
  -1   0   5     2994.64     2538.60    139.90 o 
   0   0   5       55.13       36.17      3.66 o 
   1   0   5      258.27      314.08     13.20 o 
   2   0   5        1.41        2.86      3.69 o 
   3   0   5     2817.07     2751.13     73.07 o 
   4   0   5       11.94       21.64     10.81 o 
   5   0   5      143.05      137.87     12.12 o 
   6   0   5      290.22      266.52     23.28 o 
   7   0   5      305.25      342.35     67.28 o 
  -9   1   5        0.74        1.87      5.05 o 
  -8   1   5        3.51        7.83      7.49 o 
  -7   1   5        1.23        7.22      6.99 o 
  -6   1   5      285.75      265.37     11.46 o 
  -5   1   5      311.48      294.56      9.89 o 
  -4   1   5      338.10      324.37      9.07 o 
  -3   1   5      462.27      486.72     13.95 o 
  -2   1   5     2414.61     2292.94    114.54 o 
  -1   1   5     1703.04     1717.51     46.40 o 
   0   1   5       35.17       33.17      4.34 o 
   1   1   5       45.38       41.65      5.61 o 
   2   1   5       43.84       30.43      7.36 o 
   3   1   5     1182.28     1171.16     35.21 o 
   4   1   5       14.78       17.48      9.52 o 
   5   1   5      188.97      159.82     18.06 o 
   6   1   5       84.42       78.61     13.77 o 
   7   1   5      317.04      298.28     40.64 o 
  -9   2   5      167.62      173.61     26.92 o 
  -8   2   5       43.10       51.59     14.16 o 
  -7   2   5        2.43        1.88      4.53 o 
  -6   2   5      719.05      695.09     25.10 o 
  -5   2   5      135.15      134.20      6.12 o 
  -4   2   5        5.26       10.87      5.38 o 
  -3   2   5      115.00       95.33      7.54 o 
  -2   2   5      479.62      520.44     17.94 o 
  -1   2   5      209.92      190.82      9.81 o 
   0   2   5     1393.94     1340.75     35.18 o 
   1   2   5      439.75      543.99     34.40 o 
   2   2   5      199.81      211.67     13.99 o 
   3   2   5      320.76      327.72     20.75 o 
   4   2   5      602.10      599.84     34.00 o 
   5   2   5       74.53       68.21     25.99 o 
   6   2   5       69.78       46.71     35.85 o 
   7   2   5      115.36      122.62     29.85 o 
  -9   3   5       79.53       86.82     17.30 o 
  -8   3   5       33.00       24.00     23.43 o 
  -7   3   5        1.40        4.48      6.84 o 
  -6   3   5       52.87       50.23      5.86 o 
  -5   3   5       21.54       35.73      3.83 o 
  -4   3   5       10.77        8.49      3.87 o 
  -3   3   5        1.69        2.30      1.74 o 
  -2   3   5     1911.26     2095.10     40.83 o 
  -1   3   5      110.63      115.47     12.03 o 
   0   3   5      211.68      252.46     11.54 o 
   1   3   5      122.34      115.81      8.41 o 
   2   3   5      115.25      104.88     11.55 o 
   3   3   5      136.78      122.70     12.94 o 
   4   3   5      187.01      186.75     21.23 o 
   5   3   5       91.42       78.91     48.44 o 
   6   3   5        3.68       -0.28      7.12 o 
  -9   4   5      169.64      158.95     26.28 o 
  -8   4   5      126.77      161.51     19.20 o 
  -7   4   5      165.47      186.93     21.21 o 
  -6   4   5      351.97      343.44     25.16 o 
  -5   4   5      200.95      213.74     12.30 o 
  -4   4   5      170.71      167.22     11.34 o 
  -3   4   5      192.37      175.05     10.64 o 
  -2   4   5      270.89      253.57     11.75 o 
  -1   4   5      732.15      713.69     24.87 o 
   0   4   5     1685.77     1694.33     45.31 o 
   1   4   5      107.20       94.37      7.47 o 
   2   4   5        2.81        2.13      1.92 o 
   3   4   5      561.57      582.56     50.80 o 
   4   4   5      370.60      364.08     35.12 o 
   5   4   5      322.26      315.28     50.80 o 
   6   4   5        5.30        1.81      4.90 o 
  -9   5   5       45.06       42.54     30.72 o 
  -8   5   5      277.36      273.13     30.55 o 
  -7   5   5      297.91      328.13     32.52 o 
  -6   5   5      127.02      123.51      9.34 o 
  -5   5   5       24.89       31.12      8.98 o 
  -4   5   5      444.98      427.02     23.47 o 
  -3   5   5      320.67      344.94     17.99 o 
  -2   5   5      973.24      945.51     44.61 o 
  -1   5   5      335.91      334.99     18.97 o 
   0   5   5      243.62      239.12     18.59 o 
   1   5   5     1209.73     1146.03     41.46 o 
   2   5   5      259.67      239.71     22.68 o 
   3   5   5      223.76      247.80     31.72 o 
   4   5   5       70.54       64.64     51.54 o 
   5   5   5      111.43      102.31     33.11 o 
  -9   6   5       98.88       95.86     18.70 o 
  -8   6   5      327.34      356.83     57.32 o 
  -7   6   5       31.51       43.07     26.70 o 
  -6   6   5      993.01      902.13     57.35 o 
  -5   6   5      250.28      247.71     15.40 o 
  -4   6   5       20.30       24.23     12.55 o 
  -3   6   5      150.03      160.61     15.60 o 
  -2   6   5      764.70      728.16     64.97 o 
  -1   6   5        1.98        3.30      3.73 o 
   0   6   5      132.29      118.43     11.77 o 
   1   6   5      354.19      364.21     27.84 o 
   2   6   5       37.78       31.85     30.96 o 
   3   6   5       66.93       63.93     15.38 o 
   4   6   5       72.41       52.56     57.28 o 
   5   6   5      286.68      286.19     36.14 o 
  -9   7   5       10.95       10.97     13.05 o 
  -8   7   5      151.46      140.09     25.98 o 
  -7   7   5      377.04      373.83     40.43 o 
  -6   7   5       81.11       88.20     19.61 o 
  -5   7   5        4.53        9.33      6.16 o 
  -4   7   5      331.74      331.93     26.36 o 
  -3   7   5      217.27      202.61     19.36 o 
  -2   7   5      249.91      234.64     17.05 o 
  -1   7   5        5.31       21.91     11.46 o 
   0   7   5      227.20      228.59     19.14 o 
   1   7   5      651.23      602.00     77.37 o 
   2   7   5      431.00      394.28     44.15 o 
   3   7   5       12.96       10.68     17.47 o 
   4   7   5      321.49      328.55     40.32 o 
  -8   8   5      209.06      184.06     26.78 o 
  -7   8   5      493.53      531.19     44.52 o 
  -6   8   5       55.80       53.67     41.53 o 
  -5   8   5      717.98      674.65     42.75 o 
  -4   8   5      197.62      196.36     17.15 o 
  -3   8   5       36.51       36.41     21.05 o 
  -2   8   5      195.87      208.53     20.62 o 
  -1   8   5      143.40      142.44     14.54 o 
   0   8   5      111.03      126.90     15.13 o 
   1   8   5       10.30        8.01     10.39 o 
   2   8   5      124.60       98.45     25.89 o 
   3   8   5       39.39       24.37     36.64 o 
  -7   9   5      164.48      156.85     25.99 o 
  -6   9   5       43.19       21.87     31.16 o 
  -5   9   5       67.62       65.38     13.12 o 
  -4   9   5      181.00      174.00     19.93 o 
  -3   9   5       61.55       74.01     22.55 o 
  -2   9   5       22.82       12.19     16.11 o 
  -1   9   5        8.44        7.63      7.39 o 
   0   9   5       50.37       38.46     45.06 o 
   1   9   5       53.79       64.88     45.90 o 
  -6  10   5       37.49       23.95     42.14 o 
  -5  10   5       85.13       78.48     13.72 o 
  -4  10   5       43.99       24.69     26.15 o 
  -3  10   5      177.09      155.86     17.53 o 
  -2  10   5       38.39       26.38     32.13 o 
  -1  10   5       19.40       14.55     27.12 o 
   0  10   5      133.89      150.84     28.45 o 
  -1 -10   6        5.38        6.54     11.91 o 
   0 -10   6       86.06       85.66     18.86 o 
   1 -10   6       26.87       15.65     28.07 o 
   2 -10   6        0.67        3.59     13.16 o 
   3 -10   6        1.15        2.28      9.61 o 
   4 -10   6      182.41      191.32     31.18 o 
  -3  -9   6        3.59        2.47      6.45 o 
  -2  -9   6       89.32       94.00     28.41 o 
  -1  -9   6       63.00       49.65     17.26 o 
   0  -9   6       73.95       67.84     50.71 o 
   1  -9   6       64.33       48.97     50.37 o 
   2  -9   6       13.35        8.97     11.33 o 
   3  -9   6        6.31        6.14      7.09 o 
   4  -9   6       49.74       57.99     14.72 o 
   5  -9   6       36.59       27.91     37.75 o 
  -3  -8   6       61.85       78.39     16.12 o 
  -2  -8   6      105.13      108.76     20.20 o 
  -1  -8   6       13.92       12.47     18.05 o 
   0  -8   6       77.44       97.66     14.94 o 
   1  -8   6       31.29       36.05     18.94 o 
   2  -8   6       19.62       20.80     16.53 o 
   3  -8   6      192.26      176.38     19.67 o 
   4  -8   6       71.35       85.70     13.96 o 
   5  -8   6      155.34      164.96     23.95 o 
   6  -8   6        2.32       -0.15     13.56 o 
  -5  -7   6        0.53        2.06     15.46 o 
  -4  -7   6       66.90       77.58     27.30 o 
  -3  -7   6        1.93        2.34     10.26 o 
  -2  -7   6      443.55      452.24     55.14 o 
  -1  -7   6      173.19      177.33     25.92 o 
   0  -7   6      299.97      274.19     32.22 o 
   1  -7   6      706.03      736.60     52.83 o 
   2  -7   6      176.31      178.51     20.10 o 
   3  -7   6      167.06      166.14     21.44 o 
   4  -7   6      111.31      112.44     18.84 o 
   5  -7   6      188.19      170.96     19.95 o 
   6  -7   6        0.83        2.80      5.92 o 
   7  -7   6      109.73      105.62     19.51 o 
  -6  -6   6      367.11      411.25     57.06 o 
  -5  -6   6      130.51      135.48     32.33 o 
  -4  -6   6       17.67       13.76     20.87 o 
  -3  -6   6       55.54       47.99     51.00 o 
  -2  -6   6      633.43      669.56     44.16 o 
  -1  -6   6      297.95      318.16     29.75 o 
   0  -6   6       47.81       49.76     34.23 o 
   1  -6   6       31.14       36.38     19.80 o 
   2  -6   6      322.61      331.95     22.37 o 
   3  -6   6      655.22      692.69     51.94 o 
   4  -6   6       23.21       30.61     22.89 o 
   5  -6   6      149.77      156.78     18.74 o 
   6  -6   6       11.51       18.14     25.95 o 
   7  -6   6       86.94      113.70     21.31 o 
  -7  -5   6      124.97      123.65     26.97 o 
  -6  -5   6      342.51      337.32     79.16 o 
  -5  -5   6        8.31        9.99     22.78 o 
  -4  -5   6        0.79        0.60      9.02 o 
  -3  -5   6       93.83       96.47     23.61 o 
  -2  -5   6      554.32      555.21     52.34 o 
  -1  -5   6       10.95       19.49     14.26 o 
   0  -5   6      272.86      256.69     22.70 o 
   1  -5   6     1906.40     1776.33     89.32 o 
   2  -5   6      676.06      717.46     44.79 o 
   3  -5   6       17.38       27.70     19.95 o 
   4  -5   6      615.28      600.85     43.97 o 
   5  -5   6      515.90      500.63     37.07 o 
   6  -5   6      275.55      267.02     33.27 o 
   7  -5   6      128.99      135.08     20.47 o 
  -7  -4   6      261.56      227.60     46.44 o 
  -6  -4   6      352.20      309.27     38.65 o 
  -5  -4   6      651.11      764.84     91.99 o 
  -4  -4   6       72.67       72.53     13.36 o 
  -3  -4   6     1048.73     1086.17     86.42 o 
  -2  -4   6      239.11      266.33     22.39 o 
  -1  -4   6      131.19      131.15     15.94 o 
   0  -4   6     1419.35     1545.61     94.01 o 
   1  -4   6      227.56      222.03     20.86 o 
   2  -4   6       71.27       61.99     14.12 o 
   3  -4   6      767.04      809.87     52.38 o 
   4  -4   6      980.02      991.63     54.43 o 
   5  -4   6      105.18      115.52     12.44 o 
   6  -4   6      252.15      226.45     21.81 o 
   7  -4   6      335.81      327.33     46.37 o 
  -8  -3   6       14.67       10.24     14.05 o 
  -7  -3   6      158.26      167.52     29.65 o 
  -6  -3   6       65.78       69.20     15.78 o 
  -5  -3   6      735.74      740.43     58.94 o 
  -4  -3   6       35.00       46.55     15.40 o 
  -3  -3   6       78.02       70.46      7.69 o 
  -2  -3   6      471.35      503.16     29.82 o 
  -1  -3   6       40.09       38.59      7.84 o 
   0  -3   6       57.14       59.61      7.69 o 
   1  -3   6     1557.41     1508.71     48.66 o 
   2  -3   6     1676.74     1732.65     90.61 o 
   3  -3   6      171.73      175.76     18.94 o 
   4  -3   6      125.98      126.22     11.77 o 
   5  -3   6      705.14      708.18     46.40 o 
   6  -3   6      251.72      263.99     22.89 o 
   7  -3   6       91.25       72.53     21.41 o 
  -8  -2   6      105.35       90.45     21.38 o 
  -7  -2   6       20.88       19.64     28.42 o 
  -6  -2   6       69.34       88.83     16.97 o 
  -5  -2   6      374.59      381.83     26.12 o 
  -4  -2   6       12.20       13.30      8.50 o 
  -3  -2   6      395.01      353.68     19.49 o 
  -2  -2   6     2580.17     2771.48     58.10 o 
  -1  -2   6      899.00      963.38     53.26 o 
   0  -2   6      211.35      261.29     11.05 o 
   1  -2   6      945.57      918.93     77.23 o 
   2  -2   6      760.96      859.94     49.02 o 
   3  -2   6      442.92      406.49     21.23 o 
   4  -2   6        3.98        3.99      3.83 o 
   5  -2   6      628.11      630.54     41.32 o 
   6  -2   6      138.36      134.71     14.61 o 
   7  -2   6       25.25       17.89     31.32 o 
  -8  -1   6      202.15      183.03     30.83 o 
  -7  -1   6       51.60       49.18     10.42 o 
  -6  -1   6        2.46        7.71      7.40 o 
  -5  -1   6       20.67       31.94      7.39 o 
  -4  -1   6     1360.24     1420.00     53.43 o 
  -3  -1   6       30.97       26.89      3.84 o 
  -2  -1   6      238.93      260.44     13.45 o 
  -1  -1   6       60.34       37.36      4.41 o 
   0  -1   6      190.51      161.38     15.16 o 
   1  -1   6      266.84      241.73     15.85 o 
   2  -1   6     1302.62     1407.67     74.80 o 
   3  -1   6       37.19       39.76      7.54 o 
   4  -1   6       36.58       42.62      7.90 o 
   5  -1   6      343.17      348.72     21.23 o 
   6  -1   6      207.76      198.89     25.42 o 
   7  -1   6      237.50      237.40     36.05 o 
  -9   0   6       34.21       17.12     23.10 o 
  -8   0   6       77.85       72.62     12.39 o 
  -7   0   6      154.00      164.40     16.42 o 
  -6   0   6       44.38       48.46      6.95 o 
  -5   0   6       78.96       77.51      7.46 o 
  -4   0   6      218.18      228.27     11.34 o 
  -3   0   6      933.13      918.66     40.36 o 
  -2   0   6     2509.58     2465.85    116.63 o 
  -1   0   6       70.92       72.15      4.87 o 
   0   0   6       77.56      120.22     12.25 o 
   1   0   6        2.45        1.31      5.14 o 
   2   0   6     1054.72     1022.58     56.83 o 
   3   0   6       55.35       52.09     14.26 o 
   4   0   6      346.97      336.05     18.45 o 
   5   0   6       34.01       19.87     11.93 o 
   6   0   6      342.87      348.90     35.06 o 
   7   0   6        7.02        2.22     11.07 o 
  -9   1   6       84.97       77.25     89.13 o 
  -8   1   6       58.53       55.06     10.49 o 
  -7   1   6       82.24       76.14     10.30 o 
  -6   1   6      103.32      102.11      8.96 o 
  -5   1   6      233.67      217.57      9.14 o 
  -4   1   6      261.06      296.83     13.64 o 
  -3   1   6      130.20      138.55     18.45 o 
  -2   1   6      267.50      258.54     16.57 o 
  -1   1   6      788.13      887.95     26.06 o 
   0   1   6       28.86       21.60      6.00 o 
   1   1   6      240.46      205.69     20.04 o 
   2   1   6      271.03      234.64     16.62 o 
   3   1   6        2.85        3.62      2.71 o 
   4   1   6       88.75       95.40      8.64 o 
   5   1   6       55.66       88.35     16.40 o 
   6   1   6        2.89        3.56      6.01 o 
   7   1   6       44.63       33.38     36.63 o 
  -9   2   6       83.11       95.44     31.40 o 
  -8   2   6      104.52       92.36     12.79 o 
  -7   2   6       54.16       64.17     10.58 o 
  -6   2   6       75.47       74.26      7.78 o 
  -5   2   6     1393.79     1362.09     54.15 o 
  -4   2   6        3.64        2.23      1.93 o 
  -3   2   6      467.51      453.97     11.57 o 
  -2   2   6     1896.97     1939.57     37.14 o 
  -1   2   6     2681.60     2894.08     55.22 o 
   0   2   6       55.80       46.05     17.75 o 
   1   2   6      598.13      558.14     32.04 o 
   2   2   6      535.87      527.00     55.20 o 
   3   2   6      496.04      537.01     31.42 o 
   4   2   6      187.92      189.14     20.39 o 
   5   2   6        3.23        2.64      4.51 o 
   6   2   6       83.76       94.02     18.13 o 
  -9   3   6      470.52      480.29     94.33 o 
  -8   3   6      220.95      220.35     26.27 o 
  -7   3   6      276.81      296.25     24.06 o 
  -6   3   6      139.06      145.19      9.91 o 
  -5   3   6      556.75      558.32     21.95 o 
  -4   3   6      603.68      617.41     16.75 o 
  -3   3   6      583.76      578.28     24.17 o 
  -2   3   6        6.13        5.34      3.01 o 
  -1   3   6     1573.71     1633.59     41.38 o 
   0   3   6      895.18      969.23     45.70 o 
   1   3   6      187.47      170.37     15.91 o 
   2   3   6      716.92      672.55     42.33 o 
   3   3   6      175.34      187.99     19.17 o 
   4   3   6      391.63      414.40     38.53 o 
   5   3   6      159.90      168.61     32.44 o 
   6   3   6       40.36       42.65     12.79 o 
  -9   4   6       13.78       20.69     29.81 o 
  -8   4   6      488.98      495.15     48.12 o 
  -7   4   6      334.47      364.53     29.90 o 
  -6   4   6       22.27       22.64      6.09 o 
  -5   4   6       46.18       51.40      6.94 o 
  -4   4   6     1080.22     1071.11     35.67 o 
  -3   4   6       53.39       53.14      6.00 o 
  -2   4   6      169.26      166.41     12.82 o 
  -1   4   6      756.73      783.17     27.68 o 
   0   4   6     1265.52     1314.16     40.88 o 
   1   4   6       51.72       54.61      7.15 o 
   2   4   6      198.58      192.67     19.82 o 
   3   4   6      291.05      281.24     27.56 o 
   4   4   6      470.19      512.03     42.42 o 
   5   4   6        1.57        1.10      4.53 o 
  -9   5   6      347.25      335.14     52.29 o 
  -8   5   6      219.63      245.78     41.26 o 
  -7   5   6        1.44        3.75     11.53 o 
  -6   5   6      694.43      627.17     62.39 o 
  -5   5   6      684.14      686.17     29.43 o 
  -4   5   6       99.35      116.66     11.59 o 
  -3   5   6       58.52       71.76     11.78 o 
  -2   5   6      228.51      234.96     16.72 o 
  -1   5   6      762.71      753.84     37.81 o 
   0   5   6      130.91      123.86     12.00 o 
   1   5   6        0.99        2.38      3.44 o 
   2   5   6      518.01      554.68     41.61 o 
   3   5   6      309.05      321.13     43.81 o 
   4   5   6      152.47      153.81     25.07 o 
   5   5   6      157.72      132.88     24.25 o 
  -9   6   6       53.12       31.23     42.16 o 
  -8   6   6      199.19      213.41     33.57 o 
  -7   6   6      197.45      200.51     24.47 o 
  -6   6   6      169.28      194.54     13.01 o 
  -5   6   6      202.51      192.43     16.89 o 
  -4   6   6       32.26       42.38     17.18 o 
  -3   6   6      143.01      150.04     13.36 o 
  -2   6   6      485.12      500.48     26.47 o 
  -1   6   6      389.66      398.42     25.14 o 
   0   6   6        4.55        4.71      4.95 o 
   1   6   6      565.07      526.43     34.31 o 
   2   6   6       78.97       89.55     35.69 o 
   3   6   6      117.20      110.33     22.38 o 
   4   6   6      234.99      230.57     27.46 o 
  -8   7   6       58.48       79.03     25.75 o 
  -7   7   6       54.29       75.90     18.51 o 
  -6   7   6      236.60      236.75     31.35 o 
  -5   7   6      685.43      650.73     43.85 o 
  -4   7   6       64.40       78.23     13.69 o 
  -3   7   6        3.61        5.40      5.20 o 
  -2   7   6      104.62       86.51     14.33 o 
  -1   7   6      935.90      914.60     49.27 o 
   0   7   6       11.72       12.49      8.59 o 
   1   7   6      132.94      117.22     17.97 o 
   2   7   6        1.53        2.25      8.23 o 
   3   7   6      240.68      237.91     30.91 o 
  -8   8   6       17.26       14.09     22.78 o 
  -7   8   6       79.96       94.11     20.34 o 
  -6   8   6        1.34        2.09      6.55 o 
  -5   8   6       55.91       55.43     14.26 o 
  -4   8   6      114.44      116.25     13.38 o 
  -3   8   6       21.54       15.22      9.88 o 
  -2   8   6        5.31        3.45      4.16 o 
  -1   8   6      637.40      623.17     39.86 o 
   0   8   6        4.82        4.92      7.83 o 
   1   8   6        7.98        8.40      8.18 o 
   2   8   6       17.88       11.55     19.93 o 
  -7   9   6       34.36       18.68     33.81 o 
  -6   9   6      330.60      339.52     34.62 o 
  -5   9   6      121.33      109.78     18.07 o 
  -4   9   6      275.94      258.17     37.11 o 
  -3   9   6      129.46      126.00     16.34 o 
  -2   9   6        4.54        6.56      7.92 o 
  -1   9   6       70.82       69.74     26.64 o 
   0   9   6      234.42      223.09     32.76 o 
   1   9   6        2.69        3.18      8.18 o 
  -5  10   6        0.76        2.35      4.73 o 
  -4  10   6      240.48      225.39     24.72 o 
  -3  10   6       27.07       15.62     21.55 o 
  -2  10   6       13.02        8.95     13.03 o 
  -1  10   6       40.38       29.76     49.45 o 
  -1 -10   7       22.73       18.69     38.09 o 
   0 -10   7        6.36        3.00     12.05 o 
   1 -10   7      207.57      205.90     32.36 o 
   2 -10   7       61.18       52.58     21.26 o 
   3 -10   7        4.23        5.47     14.36 o 
  -3  -9   7       26.84       13.74     43.49 o 
  -2  -9   7       23.96       13.06     30.81 o 
  -1  -9   7      170.46      182.56     33.79 o 
   0  -9   7       92.59       92.11     23.51 o 
   1  -9   7       72.60       65.30     15.75 o 
   2  -9   7      196.33      201.37     29.00 o 
   3  -9   7        5.24        8.86     15.89 o 
   4  -9   7      374.31      333.64     30.17 o 
  -4  -8   7       45.16       23.66     67.93 o 
  -3  -8   7      194.11      215.99     53.52 o 
  -2  -8   7      283.64      252.74     65.31 o 
  -1  -8   7        1.13        2.42      8.01 o 
   0  -8   7      135.99      157.58     20.95 o 
   1  -8   7      339.97      349.85     30.50 o 
   2  -8   7      426.14      425.41     35.48 o 
   3  -8   7        8.02        7.66      9.28 o 
   4  -8   7      153.66      147.91     19.41 o 
   5  -8   7        0.89        0.75      5.84 o 
  -5  -7   7       70.36       68.33     24.32 o 
  -4  -7   7      234.25      229.92     59.37 o 
  -3  -7   7        7.80        3.63     12.62 o 
  -2  -7   7       30.82       19.00     27.09 o 
  -1  -7   7      729.73      700.05     53.88 o 
   0  -7   7      300.49      290.97     31.16 o 
   1  -7   7       70.07       81.91     22.19 o 
   2  -7   7      246.91      246.34     26.66 o 
   3  -7   7      253.44      248.17     24.66 o 
   4  -7   7      325.96      350.45     36.55 o 
   5  -7   7      282.57      254.82     31.64 o 
   6  -7   7       64.57       79.80     21.74 o 
  -6  -6   7        4.06        2.62     12.48 o 
  -5  -6   7      174.70      193.93     51.91 o 
  -4  -6   7      141.82      162.44     33.70 o 
  -3  -6   7       47.59       49.26     51.97 o 
  -2  -6   7       69.14       87.03     16.77 o 
  -1  -6   7      884.61      941.75     55.24 o 
   0  -6   7      128.65      137.18     19.85 o 
   1  -6   7      524.85      458.21     42.09 o 
   2  -6   7      313.06      300.12     26.87 o 
   3  -6   7      701.58      741.31     43.10 o 
   4  -6   7      261.46      254.07     24.81 o 
   5  -6   7      348.13      296.53     28.94 o 
   6  -6   7      150.48      149.55     22.47 o 
  -6  -5   7      510.14      533.24    116.69 o 
  -5  -5   7       85.65      103.19     23.11 o 
  -4  -5   7      171.03      178.92     27.63 o 
  -3  -5   7      379.63      441.34     42.90 o 
  -2  -5   7      184.98      165.63     20.86 o 
  -1  -5   7      477.83      462.47     33.65 o 
   0  -5   7      553.31      532.52     44.47 o 
   1  -5   7       41.63       43.66     25.63 o 
   2  -5   7      280.70      284.92     24.78 o 
   3  -5   7      538.16      560.82     40.33 o 
   4  -5   7      422.04      441.56     30.08 o 
   5  -5   7      298.99      323.64     26.03 o 
   6  -5   7        2.84        1.04      7.46 o 
   7  -5   7       54.72       65.39     14.80 o 
  -6  -4   7        2.59        0.37      7.82 o 
  -5  -4   7       35.14       43.85     16.15 o 
  -4  -4   7      456.44      482.03     46.14 o 
  -3  -4   7       16.49       12.97     17.16 o 
  -2  -4   7      340.21      303.76     27.49 o 
  -1  -4   7       96.98       89.20     13.53 o 
   0  -4   7      534.65      545.83     43.87 o 
   1  -4   7      295.26      351.02     28.64 o 
   2  -4   7      280.68      251.36     28.63 o 
   3  -4   7      159.98      164.00     19.99 o 
   4  -4   7      554.02      538.81     38.29 o 
   5  -4   7       42.32       36.60      9.35 o 
   6  -4   7       31.31       15.90     16.23 o 
   7  -4   7       13.08       10.84     11.98 o 
  -6  -3   7      578.85      584.59     65.26 o 
  -5  -3   7      293.39      304.09     31.34 o 
  -4  -3   7       39.81       36.42     10.41 o 
  -3  -3   7      128.53      154.99     13.49 o 
  -2  -3   7      275.36      273.04     13.01 o 
  -1  -3   7      226.23      221.34     13.89 o 
   0  -3   7      101.26       94.65     12.12 o 
   1  -3   7        1.70        3.98      4.59 o 
   2  -3   7      125.11      123.07     15.84 o 
   3  -3   7       19.11       14.38     10.98 o 
   4  -3   7       37.81       53.13     11.82 o 
   5  -3   7      405.75      420.79     31.32 o 
   6  -3   7      276.16      244.75     32.48 o 
   7  -3   7        5.38        2.58      9.89 o 
  -6  -2   7        0.97        6.78     16.01 o 
  -5  -2   7       77.72       84.29     10.46 o 
  -4  -2   7      635.14      615.75     28.81 o 
  -3  -2   7      211.93      219.64      9.94 o 
  -2  -2   7       42.26       49.11      5.29 o 
  -1  -2   7       17.56       25.03      4.69 o 
   0  -2   7      172.73      148.34     10.89 o 
   1  -2   7      814.86      855.12     60.09 o 
   2  -2   7      174.81      187.90     15.53 o 
   3  -2   7       58.66       45.76      9.95 o 
   4  -2   7      170.05      175.67     15.37 o 
   5  -2   7      138.07      130.45     11.61 o 
   6  -2   7       60.21       64.34     15.41 o 
  -7  -1   7       25.26       23.27     29.86 o 
  -6  -1   7      596.09      594.32     39.81 o 
  -5  -1   7       95.06       97.16      7.77 o 
  -4  -1   7        4.11        4.22      3.36 o 
  -3  -1   7      640.51      589.98     55.26 o 
  -2  -1   7      553.48      524.86     16.64 o 
  -1  -1   7      236.11      228.18      9.82 o 
   0  -1   7      128.90      110.44     11.53 o 
   1  -1   7       16.26       13.87      9.97 o 
   2  -1   7       87.14       71.80      9.09 o 
   3  -1   7      184.28      205.30     17.88 o 
   4  -1   7      333.00      284.88     22.84 o 
   5  -1   7       37.86       35.48     10.44 o 
   6  -1   7      209.82      210.93     34.55 o 
   7  -1   7       22.65       18.87     37.07 o 
  -9   0   7       26.84       15.07     30.72 o 
  -8   0   7        2.90        3.33     11.00 o 
  -7   0   7       87.43       85.37     16.30 o 
  -6   0   7      386.06      389.79     27.49 o 
  -5   0   7       56.78       66.96      5.98 o 
  -4   0   7      432.94      436.53     26.70 o 
  -3   0   7      631.04      670.26     43.39 o 
  -2   0   7      405.22      343.78     29.29 o 
  -1   0   7      302.04      318.04     23.79 o 
   0   0   7      123.68      143.06     14.38 o 
   1   0   7     1262.98     1427.61     85.02 o 
   2   0   7      449.63      518.03     40.34 o 
   3   0   7      715.72      739.24     37.63 o 
   4   0   7        5.19       10.70      6.81 o 
   5   0   7      189.12      202.42     20.53 o 
   6   0   7       46.16       51.00     12.39 o 
  -9   1   7        1.32        2.60     12.55 o 
  -8   1   7      305.64      356.78     58.05 o 
  -7   1   7       41.52       44.64     32.94 o 
  -6   1   7      650.03      586.55     71.40 o 
  -5   1   7      132.61      147.08     10.24 o 
  -4   1   7      605.51      590.11     30.87 o 
  -3   1   7      915.62      909.13     54.30 o 
  -2   1   7     2124.32     2197.07     76.13 o 
  -1   1   7      866.01      887.05     23.99 o 
   0   1   7      793.79      768.15     36.44 o 
   1   1   7      993.31      999.76     84.69 o 
   2   1   7      613.22      573.37     33.59 o 
   3   1   7      693.92      663.81     60.06 o 
   4   1   7       35.82       25.42     10.47 o 
   5   1   7      205.55      196.32     22.93 o 
   6   1   7      162.04      152.39     18.07 o 
  -9   2   7      485.60      550.84     66.71 o 
  -8   2   7      108.28       88.48     62.98 o 
  -7   2   7       49.40       45.51     38.95 o 
  -6   2   7      606.89      499.58     59.43 o 
  -5   2   7       46.31       41.10      4.34 o 
  -4   2   7      179.61      176.15     16.58 o 
  -3   2   7      167.80      171.51     17.15 o 
  -2   2   7      838.34      857.06     33.29 o 
  -1   2   7      256.70      250.99     13.53 o 
   0   2   7        6.69        6.52      4.78 o 
   1   2   7      516.61      506.95     26.18 o 
   2   2   7     1198.85     1267.93     58.48 o 
   3   2   7      322.03      352.13     33.21 o 
   4   2   7       46.45       44.21     12.34 o 
   5   2   7       78.19       84.77     12.48 o 
   6   2   7       64.18       77.31     33.36 o 
  -9   3   7        5.45       10.46     19.04 o 
  -8   3   7        4.29        5.73     17.04 o 
  -7   3   7      910.67      908.00    107.31 o 
  -6   3   7      138.33      138.83     12.23 o 
  -5   3   7      158.82      122.96      9.12 o 
  -4   3   7       49.37       58.76      5.79 o 
  -3   3   7     2276.30     2296.58     46.13 o 
  -2   3   7      219.20      224.32     13.91 o 
  -1   3   7       91.35       94.68      8.58 o 
   0   3   7     1152.89     1187.52     38.12 o 
   1   3   7      747.61      730.19     42.66 o 
   2   3   7      187.10      201.00     18.47 o 
   3   3   7      268.49      249.84     24.01 o 
   4   3   7       89.99       76.33     48.28 o 
   5   3   7       42.92       41.38     33.93 o 
  -9   4   7      659.68      701.94     82.95 o 
  -8   4   7       49.17       69.26     61.21 o 
  -7   4   7      571.72      547.29     73.67 o 
  -6   4   7      184.12      181.05     15.14 o 
  -5   4   7       31.10       41.07      6.39 o 
  -4   4   7      199.94      219.84     11.01 o 
  -3   4   7      577.70      550.80     37.33 o 
  -2   4   7       50.12       55.41     13.03 o 
  -1   4   7       21.22       22.98     11.90 o 
   0   4   7      136.13      141.53     12.85 o 
   1   4   7       67.93       71.50     15.94 o 
   2   4   7      469.36      486.32     47.49 o 
   3   4   7      414.47      436.45     40.20 o 
   4   4   7      117.26      111.13     15.81 o 
   5   4   7       37.10       22.78     33.34 o 
  -9   5   7       93.90      122.21     35.47 o 
  -8   5   7       56.54       61.44     24.83 o 
  -7   5   7       84.69       86.45     88.88 o 
  -6   5   7      362.08      313.55     24.45 o 
  -5   5   7       57.79       82.38     10.82 o 
  -4   5   7       94.53       84.06     10.47 o 
  -3   5   7      215.00      238.50     16.25 o 
  -2   5   7     1224.50     1312.42     42.05 o 
  -1   5   7      149.95      152.97     14.43 o 
   0   5   7       10.49        8.03      8.16 o 
   1   5   7      351.04      384.07     31.90 o 
   2   5   7       37.25       38.68     34.84 o 
   3   5   7        1.17        3.37      6.10 o 
   4   5   7       27.16       17.86     24.33 o 
  -8   6   7       98.14       92.05    109.78 o 
  -7   6   7        6.43        7.46     17.65 o 
  -6   6   7      541.84      463.45     30.27 o 
  -5   6   7        3.80        5.23      4.70 o 
  -4   6   7       23.55       32.94     21.31 o 
  -3   6   7       23.12       29.83     16.87 o 
  -2   6   7      281.35      276.32     23.69 o 
  -1   6   7       87.75       73.17     16.68 o 
   0   6   7       24.26       24.67     18.28 o 
   1   6   7        3.74        6.31     13.16 o 
   2   6   7       71.90       79.41     28.02 o 
   3   6   7       10.68       12.80     16.06 o 
  -8   7   7       97.35       99.28     31.40 o 
  -7   7   7        2.01        5.75      7.02 o 
  -6   7   7       71.86       55.95     14.23 o 
  -5   7   7      271.42      280.32     21.85 o 
  -4   7   7      168.06      197.90     18.62 o 
  -3   7   7       27.61       20.16     14.14 o 
  -2   7   7      257.78      261.89     23.27 o 
  -1   7   7      246.17      239.85     25.22 o 
   0   7   7      260.83      283.32     33.75 o 
   1   7   7        1.51        2.30      8.25 o 
   2   7   7       11.15        7.16     13.92 o 
  -7   8   7       98.73       90.78     27.86 o 
  -6   8   7      204.37      196.13     33.07 o 
  -5   8   7      428.11      396.34     50.88 o 
  -4   8   7      126.58      122.36     16.58 o 
  -3   8   7      179.42      173.39     19.39 o 
  -2   8   7       65.09       70.43     14.26 o 
  -1   8   7      158.56      154.38     16.06 o 
   0   8   7       63.43       52.73     44.61 o 
   1   8   7       11.45        8.74      8.86 o 
  -6   9   7       28.99       15.72     29.85 o 
  -5   9   7      629.03      580.12     38.43 o 
  -4   9   7       25.16       18.00     18.16 o 
  -3   9   7        5.53        6.82      9.66 o 
  -2   9   7        6.14        5.03      8.31 o 
  -1   9   7      229.68      222.72     27.96 o 
   0   9   7      290.57      278.69     36.60 o 
  -2  -9   8      344.77      324.44     41.62 o 
  -1  -9   8        0.94        4.68      8.57 o 
   0  -9   8        6.53        7.83     18.43 o 
   1  -9   8      266.42      254.91     29.96 o 
   2  -9   8      120.41      113.91     19.15 o 
   3  -9   8      153.37      161.49     25.71 o 
  -3  -8   8       26.46       24.39     46.99 o 
  -2  -8   8       75.90       74.89     19.85 o 
  -1  -8   8      134.52      146.89     23.50 o 
   0  -8   8       11.52       10.49     10.25 o 
   1  -8   8       44.68       45.55     20.06 o 
   2  -8   8      378.83      405.51     54.40 o 
   3  -8   8      473.53      454.38     52.59 o 
   4  -8   8      140.37      131.69     18.26 o 
   5  -8   8       36.79       22.70     36.33 o 
  -4  -7   8       38.03       29.83     59.58 o 
  -3  -7   8       14.74       21.12     34.28 o 
  -2  -7   8      481.79      479.47     51.65 o 
  -1  -7   8       91.43       87.79     20.11 o 
   0  -7   8       76.70       68.99     57.90 o 
   1  -7   8        1.19        9.31      9.40 o 
   2  -7   8      449.57      439.79     34.29 o 
   3  -7   8      515.36      503.23     45.25 o 
   4  -7   8        1.01        2.20      4.33 o 
   5  -7   8       39.76       33.11     27.73 o 
  -4  -6   8       88.59       83.72     21.42 o 
  -3  -6   8       36.49       19.21     30.53 o 
  -2  -6   8       62.64       76.09     16.66 o 
  -1  -6   8        1.33        1.51      7.28 o 
   0  -6   8       64.97       56.49     16.92 o 
   1  -6   8      169.80      136.39     17.99 o 
   2  -6   8       36.49       55.17     21.32 o 
   3  -6   8       92.08       92.82     13.82 o 
   4  -6   8      109.61      109.27     16.16 o 
   5  -6   8       23.93       15.63     21.87 o 
   6  -6   8        8.09        8.58     14.56 o 
  -5  -5   8        7.47        6.68     24.87 o 
  -4  -5   8       66.71       71.08     14.47 o 
  -3  -5   8      156.80      163.60     20.81 o 
  -2  -5   8       92.88      116.97     19.84 o 
  -1  -5   8       43.89       38.39     28.17 o 
   0  -5   8      642.23      683.97     41.92 o 
   1  -5   8       48.93       54.82     11.76 o 
   2  -5   8      121.71      109.54     17.07 o 
   3  -5   8      278.34      279.07     23.64 o 
   4  -5   8      534.56      523.37     39.98 o 
   5  -5   8        3.15        5.10      5.45 o 
   6  -5   8       10.82       10.16     14.89 o 
  -5  -4   8      284.44      280.90     30.59 o 
  -4  -4   8      133.09      135.51     16.71 o 
  -3  -4   8      453.31      442.53     30.35 o 
  -2  -4   8        1.34        1.58      4.71 o 
  -1  -4   8       94.92       86.91     12.45 o 
   0  -4   8      314.70      295.57     29.50 o 
   1  -4   8      103.97      112.27     15.68 o 
   2  -4   8       16.80        8.44      6.49 o 
   3  -4   8        1.19        2.59      6.02 o 
   4  -4   8      142.99      159.05     15.79 o 
   5  -4   8      181.80      202.97     21.93 o 
   6  -4   8       34.42       26.13     37.06 o 
  -6  -3   8      102.98       92.02     26.95 o 
  -5  -3   8      201.50      195.90     19.56 o 
  -4  -3   8      101.52       97.32     13.57 o 
  -3  -3   8      293.41      275.51     23.73 o 
  -2  -3   8       33.62       46.89     16.06 o 
  -1  -3   8      145.55      144.32     12.31 o 
   0  -3   8      417.41      429.47     29.31 o 
   1  -3   8      464.69      459.01     31.22 o 
   2  -3   8       85.99       73.81     15.52 o 
   3  -3   8        5.83       13.48      9.86 o 
   4  -3   8      456.41      494.21     35.94 o 
   5  -3   8       53.04       64.55     12.23 o 
   6  -3   8        1.13        0.70      4.05 o 
  -6  -2   8       86.66      100.97     26.50 o 
  -5  -2   8      407.38      407.49     56.87 o 
  -4  -2   8      235.15      218.02     14.54 o 
  -3  -2   8      593.72      579.26     24.33 o 
  -2  -2   8      253.66      255.24     13.37 o 
  -1  -2   8      159.78      159.82      8.88 o 
   0  -2   8      739.76      753.66     59.04 o 
   1  -2   8      295.51      312.77     25.15 o 
   2  -2   8      257.33      285.56     21.02 o 
   3  -2   8       33.06       25.81     14.07 o 
   4  -2   8      122.06      128.66     13.64 o 
   5  -2   8      131.64      138.99     15.80 o 
   6  -2   8      195.91      192.47     21.56 o 
  -7  -1   8       22.98       28.38     11.99 o 
  -6  -1   8       82.78       89.00     20.99 o 
  -5  -1   8      345.14      351.75     38.38 o 
  -4  -1   8      388.56      412.14     46.60 o 
  -3  -1   8      299.66      266.02     33.88 o 
  -2  -1   8      953.16      952.29     57.31 o 
  -1  -1   8      153.15      172.79     10.88 o 
   0  -1   8     2726.68     2683.97     88.31 o 
   1  -1   8     1042.24     1023.13     52.13 o 
   2  -1   8      139.62      127.82     13.28 o 
   3  -1   8       49.62       58.53     12.43 o 
   4  -1   8     1742.84     1754.33     72.55 o 
   5  -1   8       39.62       49.00      9.27 o 
   6  -1   8       18.59       14.34     17.72 o 
  -9   0   8       97.92       82.94     28.42 o 
  -8   0   8      138.08      124.01     35.73 o 
  -7   0   8       34.56       33.62     31.62 o 
  -6   0   8      122.10      134.00     20.88 o 
  -5   0   8      565.92      554.77     35.96 o 
  -4   0   8      663.16      632.70     41.10 o 
  -3   0   8      371.80      400.62     27.27 o 
  -2   0   8      224.17      203.81     22.91 o 
  -1   0   8      329.99      344.61     12.53 o 
   0   0   8     1872.24     1915.27     56.81 o 
   1   0   8      304.39      352.97     24.02 o 
   2   0   8      275.12      270.34     20.32 o 
   3   0   8        6.69        5.89      5.60 o 
   4   0   8      195.95      209.45     17.19 o 
   5   0   8       51.56       56.91     34.20 o 
   6   0   8       10.92        8.07     13.20 o 
  -9   1   8      307.01      287.10     53.28 o 
  -8   1   8      384.82      366.02     84.86 o 
  -7   1   8        1.45        1.73     12.15 o 
  -6   1   8      118.35       93.06     18.31 o 
  -5   1   8      896.31      853.37     44.40 o 
  -4   1   8      220.35      212.80     22.21 o 
  -3   1   8      232.22      230.02     26.72 o 
  -2   1   8       87.26       80.62     11.90 o 
  -1   1   8     1042.30     1066.77     27.64 o 
   0   1   8       32.30       33.25      9.96 o 
   1   1   8      535.05      538.97     31.35 o 
   2   1   8      334.92      304.23     24.15 o 
   3   1   8      195.38      191.71     19.53 o 
   4   1   8      372.90      371.69     31.72 o 
   5   1   8      158.15      161.70     25.47 o 
   6   1   8       10.93        8.61     16.12 o 
  -9   2   8       31.61       37.68     52.92 o 
  -8   2   8      114.97      124.41     28.93 o 
  -7   2   8       36.95       36.75     36.04 o 
  -6   2   8       16.10       34.07     22.55 o 
  -5   2   8      388.87      429.19     29.58 o 
  -4   2   8      154.81      140.34     17.15 o 
  -3   2   8      879.39      915.82     55.57 o 
  -2   2   8       13.06       15.49      2.76 o 
  -1   2   8      213.12      211.25     13.07 o 
   0   2   8      365.31      391.57     25.91 o 
   1   2   8     1091.15     1156.70     53.55 o 
   2   2   8       58.03       79.79     21.02 o 
   3   2   8       72.28       68.34     16.75 o 
   4   2   8       66.56       58.57     36.71 o 
   5   2   8      233.33      228.94     22.88 o 
  -9   3   8       40.44       36.78     66.50 o 
  -8   3   8      160.32      128.71    116.69 o 
  -7   3   8      455.17      468.88     61.67 o 
  -6   3   8       54.39       76.98     12.62 o 
  -5   3   8        5.18       11.06      9.15 o 
  -4   3   8       96.55       99.89      6.34 o 
  -3   3   8      307.83      267.73     28.19 o 
  -2   3   8       39.27       31.79      5.32 o 
  -1   3   8       96.87       99.12     10.67 o 
   0   3   8        2.71        3.25      7.85 o 
   1   3   8       79.46       80.90     12.44 o 
   2   3   8       27.33       29.38     19.30 o 
   3   3   8      233.08      219.09     23.75 o 
   4   3   8      280.06      266.66     44.94 o 
   5   3   8       11.23        5.19      7.40 o 
  -9   4   8        2.10        0.49     11.41 o 
  -8   4   8       73.77       75.50    110.44 o 
  -7   4   8       36.85       26.76     54.82 o 
  -6   4   8       48.67       54.51     17.17 o 
  -5   4   8       35.07       47.15     10.28 o 
  -4   4   8        4.03       27.88     19.51 o 
  -3   4   8      392.73      405.69     21.24 o 
  -2   4   8       71.78       85.71     10.51 o 
  -1   4   8       77.40       71.06     10.75 o 
   0   4   8       10.60       24.58     17.03 o 
   1   4   8      152.78      139.15     16.43 o 
   2   4   8      107.16       98.32     14.73 o 
   3   4   8       14.76       11.12     10.74 o 
   4   4   8       18.20       16.04     19.36 o 
  -8   5   8       35.80       35.53     71.69 o 
  -7   5   8      335.96      309.80     55.69 o 
  -6   5   8      409.71      385.31     58.09 o 
  -5   5   8       69.53       62.36     12.14 o 
  -4   5   8        8.72        4.48      3.95 o 
  -3   5   8       75.54       95.07     12.81 o 
  -2   5   8      967.75     1022.90     67.28 o 
  -1   5   8       21.46       20.82     15.19 o 
   0   5   8      264.46      258.02     20.49 o 
   1   5   8       50.83       55.57     17.01 o 
   2   5   8      392.02      384.49     41.37 o 
   3   5   8        3.80        3.04      4.45 o 
   4   5   8      216.83      203.75     32.74 o 
  -8   6   8       66.90       84.36     28.39 o 
  -7   6   8      114.20      115.69     30.06 o 
  -6   6   8      212.88      197.84     24.88 o 
  -5   6   8      293.67      277.26     26.47 o 
  -4   6   8       48.87       54.16     12.53 o 
  -3   6   8      290.05      299.88     21.59 o 
  -2   6   8      680.70      675.95     37.46 o 
  -1   6   8      209.52      209.28     19.19 o 
   0   6   8        4.77        8.82     10.19 o 
   1   6   8      141.62      170.70     24.56 o 
   2   6   8      127.69      114.80     28.91 o 
   3   6   8       65.36       60.59     21.26 o 
  -8   7   8       21.40       24.71     48.40 o 
  -7   7   8      404.20      387.45     58.29 o 
  -6   7   8      486.58      451.07    101.87 o 
  -5   7   8        7.99       10.43      8.63 o 
  -4   7   8       67.71       69.86     12.69 o 
  -3   7   8      240.27      265.00     23.28 o 
  -2   7   8      273.48      290.64     24.17 o 
  -1   7   8      325.00      316.85     32.49 o 
   0   7   8       98.13       83.93     62.03 o 
   1   7   8       20.62       24.42     27.57 o 
   2   7   8       46.42       28.59     52.82 o 
  -7   8   8        5.66        5.11     12.34 o 
  -6   8   8       54.55       44.64     65.40 o 
  -5   8   8       95.84       91.06     23.21 o 
  -4   8   8      164.90      154.81     21.53 o 
  -3   8   8       63.07       62.80     16.84 o 
  -2   8   8      153.48      158.56     21.94 o 
  -1   8   8      413.46      376.85     53.63 o 
   0   8   8      117.88      102.45     26.05 o 
  -5   9   8       36.37       31.75     11.17 o 
  -4   9   8      159.10      143.02     21.68 o 
  -3   9   8      138.35      114.96     19.32 o 
  -2   9   8      264.65      264.85     34.30 o 
  -1  -9   9        1.35        5.43      5.38 o 
   0  -9   9        5.66        1.05     14.64 o 
   1  -9   9      346.39      303.92     34.14 o 
   2  -9   9      109.57      102.01     19.05 o 
  -2  -8   9       62.94       23.96     45.13 o 
  -1  -8   9      116.32      113.38     25.22 o 
   0  -8   9        3.61        2.84      8.88 o 
   1  -8   9       11.61        9.23      8.73 o 
   2  -8   9      191.51      190.74     28.64 o 
   3  -8   9       20.96       15.17     20.45 o 
   4  -8   9        1.07        4.90      7.13 o 
  -4  -7   9        2.52        6.55     19.91 o 
  -3  -7   9       28.30        9.59     24.25 o 
  -2  -7   9       26.50       24.36     32.59 o 
  -1  -7   9      156.03      157.79     25.02 o 
   0  -7   9      254.37      209.03     30.42 o 
   1  -7   9       32.53       29.35     37.95 o 
   2  -7   9      389.64      362.52     48.85 o 
   3  -7   9       61.41       60.67     12.89 o 
   4  -7   9       37.51       31.00     37.86 o 
  -4  -6   9       41.16       27.62     69.98 o 
  -3  -6   9       22.16       27.16     32.35 o 
  -2  -6   9       52.19       59.96     17.14 o 
  -1  -6   9      539.24      505.18     47.76 o 
   0  -6   9      127.89      126.90     18.02 o 
   1  -6   9        1.58        3.73      5.77 o 
   2  -6   9        5.46       11.46     15.44 o 
   3  -6   9      251.15      255.60     27.67 o 
   4  -6   9      114.43      111.84     18.29 o 
   5  -6   9       44.87       27.35     34.23 o 
  -5  -5   9      118.85      136.55     31.48 o 
  -4  -5   9       84.54       85.18     24.54 o 
  -3  -5   9       25.94       23.79     28.37 o 
  -2  -5   9      309.46      341.10     31.07 o 
  -1  -5   9      361.22      362.75     31.86 o 
   0  -5   9      184.15      184.77     23.81 o 
   1  -5   9        5.17        8.09      8.60 o 
   2  -5   9      120.75      144.89     18.61 o 
   3  -5   9      183.21      193.40     20.24 o 
   4  -5   9        0.89        0.34      4.36 o 
   5  -5   9       22.75       19.03     20.89 o 
  -6  -4   9       95.54       82.85     30.28 o 
  -5  -4   9        0.81        0.47     10.16 o 
  -4  -4   9      203.14      212.23     40.70 o 
  -3  -4   9       95.05       80.44     15.51 o 
  -2  -4   9      250.95      249.53     31.94 o 
  -1  -4   9      502.76      536.78     33.48 o 
   0  -4   9      383.90      348.53     28.38 o 
   1  -4   9      174.10      173.78     26.13 o 
   2  -4   9        4.95       10.24     10.30 o 
   3  -4   9      321.96      320.00     34.46 o 
   4  -4   9       26.64       26.71     21.42 o 
   5  -4   9      208.77      206.03     26.99 o 
   6  -4   9       46.76       28.85     48.65 o 
  -6  -3   9      278.87      260.42     66.77 o 
  -5  -3   9       73.94       80.49    103.87 o 
  -4  -3   9      572.36      535.62     62.07 o 
  -3  -3   9      202.12      214.65     21.60 o 
  -2  -3   9      552.19      592.88     35.97 o 
  -1  -3   9     1705.01     1819.73    164.26 o 
   0  -3   9       15.06       19.74     15.57 o 
   1  -3   9       34.28       31.15      8.44 o 
   2  -3   9      738.96      840.77     66.95 o 
   3  -3   9      481.12      558.78     47.67 o 
   4  -3   9        2.96        5.50      5.55 o 
   5  -3   9       78.24       68.95     11.84 o 
   6  -3   9      260.92      242.82     40.41 o 
  -7  -2   9      101.64      106.75     51.90 o 
  -6  -2   9      294.87      288.62     45.44 o 
  -5  -2   9      218.39      222.09     37.32 o 
  -4  -2   9       28.18       26.86     28.31 o 
  -3  -2   9      198.79      191.27     31.28 o 
  -2  -2   9      965.33      970.07     77.73 o 
  -1  -2   9      812.89      794.47     30.33 o 
   0  -2   9      286.35      281.04     20.60 o 
   1  -2   9      586.11      573.64     31.75 o 
   2  -2   9      291.02      308.45     29.54 o 
   3  -2   9      331.40      367.52     34.11 o 
   4  -2   9       97.17       89.57     26.45 o 
   5  -2   9       45.18       43.17     13.60 o 
   6  -2   9      128.80      124.49     19.01 o 
  -7  -1   9      213.03      199.69     59.60 o 
  -6  -1   9      136.04      122.32     23.99 o 
  -5  -1   9       15.09       13.21     16.60 o 
  -4  -1   9       88.88      107.32     24.91 o 
  -3  -1   9      500.09      456.49     45.32 o 
  -2  -1   9       33.96       39.65     45.55 o 
  -1  -1   9      177.32      198.95     11.36 o 
   0  -1   9      268.45      302.83     28.36 o 
   1  -1   9      291.07      282.88     18.78 o 
   2  -1   9       97.21       89.30     11.89 o 
   3  -1   9       34.95       37.03     15.30 o 
   4  -1   9       75.49       79.17     11.87 o 
   5  -1   9       90.23       76.09     15.01 o 
  -8   0   9      132.98      141.59     35.54 o 
  -7   0   9        2.22        4.91      8.81 o 
  -6   0   9        1.95        7.59      9.03 o 
  -5   0   9      271.82      308.68     33.21 o 
  -4   0   9      196.69      189.45     26.98 o 
  -3   0   9      524.04      516.87     50.34 o 
  -2   0   9      134.94      164.32     29.24 o 
  -1   0   9      897.27      878.08     38.09 o 
   0   0   9      447.90      446.57     27.04 o 
   1   0   9       33.15       36.93      8.23 o 
   2   0   9      242.46      242.90     21.98 o 
   3   0   9      599.59      620.54     50.00 o 
   4   0   9       69.48       80.59     17.50 o 
   5   0   9      167.16      148.57     18.60 o 
  -8   1   9      410.13      409.71     84.35 o 
  -7   1   9       19.98       25.95     27.78 o 
  -6   1   9       23.91       40.84     28.73 o 
  -5   1   9        1.27        3.31      6.91 o 
  -4   1   9     1606.60     1594.94     56.22 o 
  -3   1   9       10.98       21.71     16.96 o 
  -2   1   9        2.57        5.43      9.53 o 
  -1   1   9       44.16       50.62      5.42 o 
   0   1   9      220.29      213.65     16.08 o 
   1   1   9       81.83      106.86     11.94 o 
   2   1   9      337.99      340.21     25.54 o 
   3   1   9        2.92        2.51      5.23 o 
   4   1   9       45.26       29.70     27.46 o 
   5   1   9      461.93      440.61     45.90 o 
  -8   2   9      248.59      232.31     55.08 o 
  -7   2   9       73.82       77.53    102.30 o 
  -6   2   9        2.71       11.61     11.96 o 
  -5   2   9        6.82        4.93     15.95 o 
  -4   2   9      772.32      725.80     50.27 o 
  -3   2   9       75.62       64.55     13.02 o 
  -2   2   9      244.07      228.47     12.46 o 
  -1   2   9        4.63        2.33      3.26 o 
   0   2   9      605.82      530.44     58.18 o 
   1   2   9       27.74       27.20     14.73 o 
   2   2   9       30.04       26.90     20.45 o 
   3   2   9      197.43      186.50     23.08 o 
   4   2   9       69.23       70.51     16.04 o 
   5   2   9       48.78       27.69     39.16 o 
  -8   3   9       62.27       40.29     57.19 o 
  -7   3   9      164.91      146.98     36.69 o 
  -6   3   9        4.37       11.59     12.20 o 
  -5   3   9        1.21       12.53     14.83 o 
  -4   3   9      830.40      818.43     66.41 o 
  -3   3   9     1061.36     1072.20     50.97 o 
  -2   3   9      119.62      105.85     10.70 o 
  -1   3   9        1.12        2.38      3.50 o 
   0   3   9      511.98      522.56     43.22 o 
   1   3   9       84.05       76.48     15.19 o 
   2   3   9       19.15       28.82     21.33 o 
   3   3   9      147.00      150.28     20.95 o 
   4   3   9        1.37        3.42      8.09 o 
  -8   4   9       83.08       61.37    100.31 o 
  -7   4   9      807.64      739.67     62.76 o 
  -6   4   9       29.69       33.83     10.29 o 
  -5   4   9      191.57      203.72     21.02 o 
  -4   4   9      393.05      425.15     38.69 o 
  -3   4   9      541.21      523.25     35.60 o 
  -2   4   9       20.29       25.65      7.56 o 
  -1   4   9       26.15       30.15     22.77 o 
   0   4   9      144.16      163.39     17.47 o 
   1   4   9      263.88      263.72     26.48 o 
   2   4   9       39.61       37.16     26.26 o 
   3   4   9       81.57       68.18     57.10 o 
  -8   5   9      134.52      101.98    102.83 o 
  -7   5   9       42.21       35.53     57.50 o 
  -6   5   9        6.22        5.52      8.23 o 
  -5   5   9      354.10      362.71     32.50 o 
  -4   5   9      579.80      538.34     46.39 o 
  -3   5   9      482.76      485.13     28.67 o 
  -2   5   9      103.36      101.79     13.12 o 
  -1   5   9      164.09      160.56     16.85 o 
   0   5   9      405.05      428.07     43.74 o 
   1   5   9        1.16        1.42      5.91 o 
   2   5   9       61.51       40.44     30.81 o 
   3   5   9       91.97       92.62     25.16 o 
  -8   6   9        0.86        2.43     19.19 o 
  -7   6   9      219.25      226.55     42.49 o 
  -6   6   9      453.42      412.24     94.67 o 
  -5   6   9       27.35       19.70     19.75 o 
  -4   6   9      146.70      141.22     19.81 o 
  -3   6   9      125.13      133.47     14.57 o 
  -2   6   9      452.65      453.87     31.34 o 
  -1   6   9       17.66       17.80     19.25 o 
   0   6   9      179.38      186.82     33.74 o 
   1   6   9        5.29        7.71     12.50 o 
   2   6   9      105.88       97.22     19.23 o 
  -7   7   9        8.23       13.40     20.55 o 
  -6   7   9       90.88       79.60     95.75 o 
  -5   7   9       16.41       20.67     21.38 o 
  -4   7   9      371.18      335.61     53.58 o 
  -3   7   9      352.04      337.24     53.95 o 
  -2   7   9      194.86      187.43     27.01 o 
  -1   7   9       62.57       58.80     12.57 o 
   0   7   9      949.23      961.21     56.28 o 
   1   7   9       17.63       17.16     28.23 o 
  -6   8   9       79.74       42.52     92.09 o 
  -5   8   9      120.73      110.90     23.69 o 
  -4   8   9       29.96       19.63     22.59 o 
  -3   8   9       18.20       10.17     17.93 o 
  -2   8   9      114.79      110.39     21.69 o 
  -1   8   9      111.44      112.53     20.84 o 
  -2  -8  10       61.48       48.93     99.70 o 
  -1  -8  10       17.02       10.56     31.14 o 
   0  -8  10       19.44        8.91     13.23 o 
   1  -8  10       21.24       19.58     21.63 o 
   2  -8  10       85.83       85.40     17.65 o 
  -4  -7  10      328.12      287.85     59.55 o 
  -3  -7  10      267.38      274.33     50.71 o 
  -2  -7  10        7.19        4.57     14.80 o 
  -1  -7  10        3.57        1.58      5.04 o 
   0  -7  10      322.36      333.18     49.53 o 
   1  -7  10       41.65       42.78     39.71 o 
   2  -7  10       86.63       64.26     25.70 o 
   3  -7  10        1.01        3.29      7.33 o 
  -5  -6  10       72.36       62.50     30.47 o 
  -4  -6  10      223.76      206.36     45.78 o 
  -3  -6  10        9.63       21.76     25.53 o 
  -2  -6  10      271.20      286.81     73.38 o 
  -1  -6  10        3.37        3.78      5.99 o 
   0  -6  10       84.99       77.70     17.31 o 
   1  -6  10        0.84        2.31      6.41 o 
   2  -6  10      133.12      123.22     19.38 o 
   3  -6  10        9.02        6.95     10.09 o 
   4  -6  10      199.73      207.57     24.06 o 
  -6  -5  10       29.49       32.87     99.50 o 
  -5  -5  10       38.45       27.34     80.09 o 
  -4  -5  10      226.59      202.31     54.67 o 
  -3  -5  10      457.63      474.19     78.72 o 
  -2  -5  10      323.62      298.27     47.79 o 
  -1  -5  10       36.23       31.42     11.27 o 
   0  -5  10      930.13      944.16     49.06 o 
   1  -5  10      180.18      194.51     23.57 o 
   2  -5  10      308.09      325.59     37.50 o 
   3  -5  10       42.80       45.28     18.39 o 
   4  -5  10      103.62      109.62     16.12 o 
  -6  -4  10       16.10       14.54     24.19 o 
  -5  -4  10        3.53        4.45     13.09 o 
  -4  -4  10      340.97      372.21     62.33 o 
  -3  -4  10      579.55      515.72     71.17 o 
  -2  -4  10      129.63      139.26     30.90 o 
  -1  -4  10      219.24      213.35     22.26 o 
   0  -4  10      262.51      249.65     40.81 o 
   1  -4  10       89.59       98.75     13.92 o 
   2  -4  10      100.80       99.37     13.83 o 
   3  -4  10      235.38      217.55     28.07 o 
   4  -4  10       79.54       86.71     24.08 o 
   5  -4  10       31.08       34.17     14.16 o 
  -7  -3  10        8.45        1.85      8.05 o 
  -6  -3  10       47.79       57.80     22.03 o 
  -5  -3  10      140.19      144.90     35.57 o 
  -4  -3  10       21.02       24.85     35.03 o 
  -3  -3  10       74.16       83.86     22.71 o 
  -2  -3  10       81.13       85.77     24.51 o 
  -1  -3  10      558.31      506.04     66.26 o 
   0  -3  10      315.74      320.31     30.93 o 
   1  -3  10       42.85       35.73      9.31 o 
   2  -3  10       87.48       85.21     12.81 o 
   3  -3  10      537.36      590.64     56.93 o 
   4  -3  10        2.11        1.82      5.81 o 
   5  -3  10        1.85        1.90      4.74 o 
  -7  -2  10       60.02       70.62     45.41 o 
  -6  -2  10      536.58      528.42    117.36 o 
  -5  -2  10       12.06        8.12     16.14 o 
  -4  -2  10      249.61      212.12     59.38 o 
  -3  -2  10      312.41      348.82     53.92 o 
  -2  -2  10      592.85      576.98     72.98 o 
  -1  -2  10       32.44       28.67      7.89 o 
   0  -2  10        1.48        1.95      3.37 o 
   1  -2  10      271.11      299.64     25.34 o 
   2  -2  10       56.47       64.56     11.90 o 
   3  -2  10       20.95       25.54     25.05 o 
   4  -2  10      385.77      370.21     44.21 o 
   5  -2  10       11.91       10.90     16.48 o 
  -7  -1  10       69.25       28.51     40.79 o 
  -6  -1  10      191.32      175.19     34.61 o 
  -5  -1  10      480.17      571.84     74.97 o 
  -4  -1  10      154.09      122.93     26.56 o 
  -3  -1  10       14.21        7.07     10.87 o 
  -2  -1  10      143.33      163.08     26.89 o 
  -1  -1  10      164.76      172.63     14.12 o 
   0  -1  10      521.50      553.99     71.03 o 
   1  -1  10       24.16       24.28      6.90 o 
   2  -1  10      114.17      105.73     12.49 o 
   3  -1  10      211.87      229.94     26.25 o 
   4  -1  10      440.48      418.55     45.66 o 
   5  -1  10       20.00       12.48     12.45 o 
  -6   0  10      141.18      140.46     29.69 o 
  -5   0  10      549.49      533.81     70.48 o 
  -4   0  10        3.25        1.13     14.11 o 
  -3   0  10       75.83       69.16     19.46 o 
  -2   0  10      184.66      206.99     30.83 o 
  -1   0  10      404.75      266.33     63.15 o 
   0   0  10        5.06        6.18      5.60 o 
   1   0  10       61.78       47.02      9.89 o 
   2   0  10      273.62      269.14     30.03 o 
   3   0  10        5.34        2.56      4.32 o 
   4   0  10      117.93      116.65     20.97 o 
  -8   1  10       14.51       10.69     28.57 o 
  -7   1  10       15.36       18.59     47.64 o 
  -6   1  10       49.89       50.90     17.43 o 
  -5   1  10      567.02      574.57     52.14 o 
  -4   1  10        4.92        3.56      6.10 o 
  -3   1  10       14.78        9.74     15.14 o 
  -2   1  10       36.27       48.35     34.73 o 
  -1   1  10       82.33       80.44     10.31 o 
   0   1  10       86.16       90.83     15.32 o 
   1   1  10       87.68      110.16     12.15 o 
   2   1  10      182.36      195.31     20.37 o 
   3   1  10      158.58      178.45     31.88 o 
   4   1  10       86.63       87.23     14.33 o 
  -8   2  10      166.85      162.40     37.98 o 
  -7   2  10       49.33       55.13     57.69 o 
  -6   2  10      334.55      324.20     32.65 o 
  -5   2  10      489.09      484.87     45.52 o 
  -4   2  10      359.97      332.09     30.70 o 
  -3   2  10      415.95      410.90     40.29 o 
  -2   2  10      123.44      131.62     26.94 o 
  -1   2  10      393.02      452.20     36.90 o 
   0   2  10      122.44      117.54     11.86 o 
   1   2  10      182.15      170.53     19.47 o 
   2   2  10       31.32       37.85     25.33 o 
   3   2  10      108.73      115.35     24.76 o 
   4   2  10       90.43       84.54     13.98 o 
  -8   3  10      151.84      150.64     39.82 o 
  -7   3  10       70.88       72.20     81.82 o 
  -6   3  10      639.57      605.73     59.20 o 
  -5   3  10      284.92      290.47     30.87 o 
  -4   3  10       40.24       45.61     27.24 o 
  -3   3  10      375.52      400.05     33.23 o 
  -2   3  10      318.29      368.33     32.72 o 
  -1   3  10       22.61       30.25      8.89 o 
   0   3  10        2.54        3.69      4.40 o 
   1   3  10      502.58      482.63     37.66 o 
   2   3  10       93.11       97.89     13.50 o 
   3   3  10      135.69      130.68     21.51 o 
  -8   4  10      327.73      350.78     63.75 o 
  -7   4  10       53.06       42.30     95.32 o 
  -6   4  10       39.28       33.17     30.79 o 
  -5   4  10      147.45      130.19     22.91 o 
  -4   4  10      552.91      595.70     52.90 o 
  -3   4  10      450.40      461.25     44.34 o 
  -2   4  10      114.45      102.48     18.67 o 
  -1   4  10      426.23      388.62     42.83 o 
   0   4  10       55.83       67.29     14.36 o 
   1   4  10       98.69       78.07     17.65 o 
   2   4  10       71.23       54.66     42.14 o 
   3   4  10       39.04       29.11     30.06 o 
  -7   5  10       50.04       38.43     57.23 o 
  -6   5  10       42.56       37.58     12.38 o 
  -5   5  10      513.07      493.74     49.27 o 
  -4   5  10       85.35       95.49     31.90 o 
  -3   5  10      131.43      136.75     19.50 o 
  -2   5  10      258.33      282.62     29.84 o 
  -1   5  10      160.56      153.17     19.84 o 
   0   5  10        8.12        9.87     17.38 o 
   1   5  10      236.58      236.77     35.38 o 
   2   5  10      167.24      163.39     23.35 o 
  -7   6  10       18.10       10.89     27.34 o 
  -6   6  10       31.80       45.95     54.54 o 
  -5   6  10       42.96       26.51     25.55 o 
  -4   6  10       46.98       38.38     31.20 o 
  -3   6  10      539.52      530.74     80.43 o 
  -2   6  10      123.64      111.23     16.47 o 
  -1   6  10      107.53       93.26     18.18 o 
   0   6  10      151.27      147.25     19.70 o 
   1   6  10      120.42      110.08     24.18 o 
  -6   7  10       33.15       25.95     51.51 o 
  -5   7  10       16.65       15.45     17.73 o 
  -4   7  10      167.95      154.99     20.77 o 
  -3   7  10       14.96        9.61     18.16 o 
  -2   7  10        1.33        2.35      4.14 o 
  -1   7  10        3.45        5.71      7.85 o 
  -4   8  10       81.05       63.27     17.20 o 
  -3   8  10       12.81        6.88      5.24 o 
  -2  -7  11      104.21      109.89     35.46 o 
  -1  -7  11      140.36      127.58     35.29 o 
   0  -7  11        1.76        9.26     15.42 o 
   1  -7  11      234.62      215.54     45.99 o 
   2  -7  11       59.19       59.65     12.25 o 
  -4  -6  11      113.32      115.13     38.40 o 
  -3  -6  11      324.57      319.48     53.62 o 
  -2  -6  11      182.10      155.15     44.97 o 
  -1  -6  11      266.40      238.72     71.22 o 
   0  -6  11       24.14       20.45     39.70 o 
   1  -6  11      488.67      401.95     55.89 o 
   2  -6  11      217.55      208.45     25.67 o 
   3  -6  11        1.88        1.32      6.12 o 
  -5  -5  11       13.05        9.41     14.16 o 
  -4  -5  11       69.61       56.00     24.17 o 
  -3  -5  11      145.18      126.49     31.07 o 
  -2  -5  11      140.91      123.16     29.09 o 
  -1  -5  11        1.06        0.92      9.09 o 
   0  -5  11        8.80        8.38     14.74 o 
   1  -5  11      284.47      293.94     48.66 o 
   2  -5  11       40.53       40.35     45.40 o 
   3  -5  11        5.28        8.62     12.93 o 
  -6  -4  11        6.60        2.18     11.60 o 
  -5  -4  11      266.35      190.09     38.91 o 
  -4  -4  11      268.85      236.60     60.59 o 
  -3  -4  11      115.58      111.61     31.52 o 
  -2  -4  11       54.00       43.94     75.43 o 
  -1  -4  11       36.48       50.47     71.61 o 
   0  -4  11      147.28      160.87     99.21 o 
   1  -4  11       50.75       56.29     14.12 o 
   2  -4  11      246.66      237.25     44.24 o 
   3  -4  11      210.49      187.76     29.92 o 
   4  -4  11       10.27        5.39      7.75 o 
  -6  -3  11      155.77      151.44     36.44 o 
  -5  -3  11       61.15       32.27     33.33 o 
  -4  -3  11       33.51       38.90     69.95 o 
  -3  -3  11       55.64       64.35     85.14 o 
  -2  -3  11      276.05      288.71     49.27 o 
  -1  -3  11        2.43       -1.06     14.04 o 
   0  -3  11        2.73        4.98      9.43 o 
   1  -3  11      424.91      410.12     33.29 o 
   2  -3  11       25.40       33.91     12.07 o 
   3  -3  11       25.36       15.76     28.63 o 
   4  -3  11       71.70       75.31     11.78 o 
  -7  -2  11       12.98        8.23     16.58 o 
  -6  -2  11       75.57       78.29     29.10 o 
  -5  -2  11        2.47        2.01     11.01 o 
  -4  -2  11       52.75       33.71     48.74 o 
  -3  -2  11      147.90      163.42     31.73 o 
  -2  -2  11      148.98      132.58     47.10 o 
  -1  -2  11       24.91       21.05     29.19 o 
   0  -2  11        2.05        7.50     14.74 o 
   1  -2  11      315.79      346.55     51.15 o 
   2  -2  11       41.35       48.56     10.20 o 
   3  -2  11      164.28      166.88     27.07 o 
   4  -2  11       78.75       79.07     12.92 o 
  -6  -1  11       39.97       21.29     57.68 o 
  -5  -1  11      190.58      197.14     39.69 o 
  -4  -1  11       44.49       46.11     34.54 o 
  -3  -1  11       18.75       13.67      9.07 o 
  -2  -1  11       27.28       29.19     44.19 o 
  -1  -1  11      103.89      114.12     27.41 o 
   0  -1  11        1.07        4.64     10.24 o 
   1  -1  11      296.78      284.15     24.41 o 
   2  -1  11        0.96        2.35      3.43 o 
   3  -1  11        2.41        1.56      5.69 o 
   4  -1  11      179.01      164.84     21.68 o 
  -6   0  11       75.22       96.98     25.64 o 
  -5   0  11      218.60      259.84     44.75 o 
  -4   0  11      203.38      197.79     30.37 o 
  -3   0  11       35.08       53.18     57.75 o 
  -2   0  11      120.87      135.02     25.16 o 
  -1   0  11      309.07      289.13     37.63 o 
   0   0  11      231.56      224.28     35.83 o 
   1   0  11       82.48       96.18     12.50 o 
   2   0  11      310.15      312.96     48.56 o 
   3   0  11      224.73      195.81     29.10 o 
   4   0  11      143.94      141.11     20.07 o 
  -7   1  11      189.84      248.29     49.13 o 
  -6   1  11      228.06      227.08     41.49 o 
  -5   1  11      402.17      361.69     36.26 o 
  -4   1  11     1122.26     1140.47     66.88 o 
  -3   1  11        2.45        8.40     10.82 o 
  -2   1  11      309.89      280.26     36.77 o 
  -1   1  11      216.51      209.19     35.93 o 
   0   1  11      312.19      280.19     41.52 o 
   1   1  11       37.57       62.51     12.25 o 
   2   1  11       75.01       78.33     12.36 o 
   3   1  11        7.85        3.55      4.98 o 
  -7   2  11        7.40        8.46     22.95 o 
  -6   2  11      326.63      318.89     52.66 o 
  -5   2  11      145.17      149.06     23.61 o 
  -4   2  11      139.63      121.69     18.48 o 
  -3   2  11       28.76       27.67     35.80 o 
  -2   2  11      578.38      623.96     75.28 o 
  -1   2  11        1.15        2.10      5.52 o 
   0   2  11      153.03      143.33     27.41 o 
   1   2  11       83.38       77.69     13.33 o 
   2   2  11      292.04      298.44     41.35 o 
   3   2  11       23.53       18.71     17.82 o 
  -7   3  11      140.03      164.43     42.71 o 
  -6   3  11      174.12      160.57     31.40 o 
  -5   3  11      233.45      238.45     36.89 o 
  -4   3  11      588.04      596.08     48.40 o 
  -3   3  11       39.05       35.91     29.45 o 
  -2   3  11      201.14      214.85     32.82 o 
  -1   3  11      500.45      579.14     65.58 o 
   0   3  11      211.60      204.31     36.79 o 
   1   3  11       21.55       17.88     21.50 o 
   2   3  11       50.87       32.14     37.02 o 
  -7   4  11      101.11       81.07    114.02 o 
  -6   4  11        9.09       15.11     13.42 o 
  -5   4  11      217.63      200.98     36.68 o 
  -4   4  11      102.73      107.95     25.31 o 
  -3   4  11       31.41       31.18     29.43 o 
  -2   4  11       73.90       88.85     21.25 o 
  -1   4  11      347.38      356.40     80.26 o 
   0   4  11       13.09       16.93     19.51 o 
   1   4  11        2.26        3.16      5.71 o 
   2   4  11      188.22      146.57     20.90 o 
  -7   5  11        4.37        8.41     19.10 o 
  -6   5  11       96.71       88.52     20.02 o 
  -5   5  11      144.76      127.68     23.46 o 
  -4   5  11       13.72       11.52     13.07 o 
  -3   5  11       16.67       10.86      9.56 o 
  -2   5  11       31.87       23.71     31.57 o 
  -1   5  11      338.16      345.10     69.07 o 
   0   5  11       72.59       86.10     24.09 o 
   1   5  11        1.27        2.87     10.80 o 
  -6   6  11       42.52       28.97     49.73 o 
  -5   6  11        5.56        5.95     11.08 o 
  -4   6  11        1.83        2.86      5.35 o 
  -3   6  11       79.30       74.64     28.23 o 
  -2   6  11       39.13       28.78     43.66 o 
  -1   6  11       16.82       16.35     25.95 o 
  -4   7  11       42.74       35.14     27.08 o 
  -3   7  11       10.72        5.89      9.76 o 
  -2  -6  12        1.06        6.08     10.27 o 
  -1  -6  12        5.41        7.00     18.07 o 
   0  -6  12       99.33      114.41     36.72 o 
   1  -6  12       44.30       47.42     88.09 o 
  -4  -5  12      122.23      129.88     42.10 o 
  -3  -5  12       17.78       20.54     29.02 o 
  -2  -5  12        1.62        2.60     13.92 o 
  -1  -5  12      319.42      285.45     65.93 o 
   0  -5  12      322.91      341.91     56.90 o 
   1  -5  12       52.96       38.29     74.14 o 
   2  -5  12      232.75      226.73     47.83 o 
  -5  -4  12        0.90        1.89      7.26 o 
  -4  -4  12       15.81       16.31     31.09 o 
  -3  -4  12      126.88      110.32     36.33 o 
  -2  -4  12        0.78        1.81     13.18 o 
  -1  -4  12        2.89        3.68     10.95 o 
   0  -4  12      101.39      114.82     74.36 o 
   1  -4  12        4.50        5.59     12.44 o 
   2  -4  12      180.87      181.64     37.16 o 
   3  -4  12      169.85      139.42     32.82 o 
  -5  -3  12        6.47        4.51     18.30 o 
  -3  -3  12       93.68       92.42    105.51 o 
  -2  -3  12       42.31       43.58     65.06 o 
  -1  -3  12      180.59      159.89     35.52 o 
   0  -3  12      117.40       98.30     25.29 o 
   1  -3  12        1.32        1.50     13.65 o 
   2  -3  12      109.31       85.24     83.15 o 
   3  -3  12      323.20      317.40     55.26 o 
  -6  -2  12      340.76      271.71     50.23 o 
  -5  -2  12      137.07      134.08     56.91 o 
  -4  -2  12       41.31       50.10     72.97 o 
  -3  -2  12      139.01      145.48     36.06 o 
  -2  -2  12      171.43      157.60     38.76 o 
  -1  -2  12       25.54       26.74     59.11 o 
   0  -2  12       50.42       72.85     22.52 o 
   1  -2  12      118.43      138.07     27.77 o 
   2  -2  12       58.03       72.69     42.83 o 
   3  -2  12      298.28      328.37     58.22 o 
  -6  -1  12      436.30      379.78     52.36 o 
  -5  -1  12        2.44        5.34     16.25 o 
  -4  -1  12       19.61       28.18     36.54 o 
  -3  -1  12      662.61      705.01     96.90 o 
  -2  -1  12      135.82      128.64     32.80 o 
  -1  -1  12      200.03      207.39     42.24 o 
   0  -1  12      200.43      215.68     41.64 o 
   1  -1  12       88.92       95.55     32.66 o 
   2  -1  12      148.14      172.65     32.46 o 
   3  -1  12      236.35      249.12     73.03 o 
  -6   0  12       37.34       19.05     67.96 o 
  -5   0  12      231.38      209.72     74.72 o 
  -4   0  12      297.78      289.25     49.05 o 
  -3   0  12      499.56      520.62     76.43 o 
  -2   0  12        4.68        3.84      8.79 o 
  -1   0  12       66.93       83.36     65.62 o 
   0   0  12      217.73      218.59     40.19 o 
   1   0  12       61.22       70.28     78.17 o 
   2   0  12       17.63        8.78     20.25 o 
   3   0  12       20.36       13.64     25.10 o 
  -6   1  12      105.47      134.16     31.03 o 
  -5   1  12       58.34       52.05     19.11 o 
  -4   1  12       59.58       39.65     57.50 o 
  -3   1  12      616.30      736.81    101.79 o 
  -2   1  12      261.91      256.30     45.10 o 
  -1   1  12       75.50       63.64     62.72 o 
   0   1  12       21.53       15.80     28.81 o 
   1   1  12      153.65      151.60     35.67 o 
   2   1  12      156.95      172.98     29.44 o 
  -7   2  12      112.86      117.29     35.63 o 
  -6   2  12      113.49       98.43     24.00 o 
  -5   2  12      100.14       87.29     17.50 o 
  -4   2  12      137.64      153.94     27.27 o 
  -3   2  12      481.80      433.27     63.67 o 
  -2   2  12      170.32      174.79     33.76 o 
  -1   2  12        1.49        3.22      7.07 o 
   0   2  12       79.68       90.48     29.38 o 
   1   2  12      323.50      338.65     44.29 o 
   2   2  12        5.22        4.97     15.83 o 
  -6   3  12       71.14       63.21     19.83 o 
  -5   3  12       67.70       41.44     34.95 o 
  -4   3  12       39.48       35.17     32.06 o 
  -3   3  12       65.97       74.10     17.79 o 
  -2   3  12       20.46       18.12     30.65 o 
  -1   3  12       56.28       71.61     23.89 o 
   0   3  12      106.40       99.63     78.33 o 
   1   3  12        9.62        7.87      9.39 o 
  -6   4  12       78.34       76.75     18.07 o 
  -5   4  12        6.66        6.49      9.12 o 
  -4   4  12      188.36      158.00     27.99 o 
  -3   4  12       20.89       11.72     23.98 o 
  -2   4  12       25.79       20.15     25.49 o 
  -1   4  12      137.81      152.83     30.00 o 
   0   4  12       77.90       82.41     51.69 o 
  -5   5  12        9.15        7.74      7.40 o 
  -4   5  12        0.87        2.03      6.34 o 
  -3   5  12      244.36      255.15     28.58 o 
  -2   5  12        0.86        1.89      8.50 o 
  -1   5  12        4.87        7.30      8.08 o 
  -2  -5  13        0.64        1.77     10.46 o 
  -1  -5  13        0.89        3.52     10.92 o 
   0  -5  13       23.00       23.52     36.17 o 
  -3  -4  13       18.63        9.67     27.32 o 
  -2  -4  13      152.87      163.14     42.61 o 
  -1  -4  13       83.30      101.58     32.62 o 
   0  -4  13      140.41      139.49     38.39 o 
   1  -4  13      121.79      158.84     69.88 o 
  -4  -3  13      417.16      397.04     71.22 o 
  -3  -3  13        3.43        6.90     11.30 o 
  -2  -3  13      117.08      123.29     40.93 o 
  -1  -3  13       16.78       19.59     40.47 o 
   0  -3  13      128.91      140.05     31.35 o 
   1  -3  13       36.04       26.33     54.83 o 
  -5  -2  13      203.99      180.89     42.59 o 
  -4  -2  13       85.45       85.90     28.80 o 
  -3  -2  13        0.80        4.23      9.98 o 
  -2  -2  13      247.11      222.89     51.55 o 
  -1  -2  13      262.35      254.73     56.40 o 
   0  -2  13       24.23       14.11     25.07 o 
   1  -2  13       51.11       38.71     58.20 o 
  -5  -1  13       99.73      105.72     30.87 o 
  -4  -1  13      298.36      262.53     55.48 o 
  -3  -1  13      183.59      176.14     43.78 o 
  -2  -1  13        2.96        4.76      7.92 o 
  -1  -1  13        7.19       13.28     27.26 o 
   0  -1  13       80.65      112.77     28.66 o 
   1  -1  13       31.65       31.24     60.11 o 
  -6   0  13       23.10       17.92     33.83 o 
  -5   0  13      101.95       94.84     37.26 o 
  -4   0  13       94.00       99.01     74.95 o 
  -3   0  13       11.90       16.26     36.71 o 
  -2   0  13       97.46      118.28     34.10 o 
  -1   0  13      317.87      345.85     72.61 o 
   0   0  13       52.69       45.65     58.10 o 
   1   0  13       24.35       23.99     41.46 o 
  -6   1  13       37.33       21.54     48.75 o 
  -5   1  13      247.22      223.85     39.02 o 
  -4   1  13       14.62       16.89     20.78 o 
  -3   1  13        5.37        9.97     12.57 o 
  -2   1  13      572.47      558.77     49.55 o 
  -1   1  13       11.64        8.52     19.27 o 
   0   1  13       10.78        4.98     12.58 o 
   1   1  13        2.73        4.96      7.93 o 
  -6   2  13        0.99        2.78     14.12 o 
  -5   2  13        0.82       -0.59      9.96 o 
  -4   2  13        5.33        6.67     20.59 o 
  -3   2  13        3.19        3.11     10.41 o 
  -2   2  13      188.66      172.26     30.89 o 
  -1   2  13       80.24       78.66     21.03 o 
   0   2  13       93.22       81.42     22.23 o 
  -5   3  13      146.31      128.37     22.92 o 
  -4   3  13      183.82      168.34     30.99 o 
  -3   3  13        2.36        2.43     10.28 o 
  -2   3  13      247.48      253.42     37.66 o 
  -1   3  13      354.51      398.38     62.84 o 
  -4   4  13       49.47       27.89     43.82 o 
  -3   4  13       25.35       26.88     49.74 o 
  -2   4  13       22.01       16.38     32.61 o 
  -3  -2  14      129.72      156.61     42.69 o 
  -2  -2  14        5.25        2.45     15.90 o 
  -1  -2  14        1.01        5.33     13.39 o 
  -3  -1  14      287.66      280.32     81.33 o 
  -2  -1  14        6.30        6.68     21.09 o 
  -1  -1  14        7.12       10.94     28.52 o 
  -4   0  14       11.37        7.78     12.91 o 
  -3   0  14      185.49      155.35     44.86 o 
  -2   0  14       19.29       13.77     46.30 o 
  -1   0  14       53.97       47.26     76.52 o 
  -4   1  14        0.93        1.65      8.96 o 
  -3   1  14      226.54      217.09     45.11 o 
  -2   1  14       88.83      107.88     83.84 o 
                                                 
